# Supplementary material for: RNA-Sequencing approach for exploring the therapeutic effect of umbilical cord mesenchymal stem/stromal cells on lipopolysaccharide-induced acute lung injury
Source: Front Immunol. 2022 Oct 20;13:1021102. doi: 10.3389/fimmu.2022.1021102 (PMC9632738; doi:10.3389/fimmu.2022.1021102)
Supplement: Supplementary file 1 [file DataSheet_1.csv]

	Cluster	ID	Description	GeneRatio	BgRatio	pvalue	p.adjust	qvalue	geneID	Count
1	B vs A Up	GO:0007059	chromosome segregation	48/476	328/17859	3.80E-22	1.74E-18	1.39E-18	304951/171576/252918/315852/315330/305392/360243/64193/311336/304477/497672/171529/360962/500545/311327/363028/316602/363174/308761/311325/293733/25515/297176/289997/293502/361921/315298/291234/64515/296368/305984/307805/83620/301701/362044/312641/25203/64041/114482/257649/294286/316425/360588/360621/360849/680089/681185/690209	48
9	B vs A Up	GO:0001819	positive regulation of cytokine production	44/476	493/17859	2.21E-12	1.13E-09	8.95E-10	114587/310553/84007/29316/299206/24493/29513/58949/317468/116591/295322/171106/59325/497672/24770/314870/24617/24614/25647/338457/113959/691993/25542/361689/29597/25441/117033/171334/29538/113901/474143/60350/684440/301227/450223/501854/24232/24835/66021/79129/89824/117029/316519/679787	44
10	B vs A Up	GO:0002274	myeloid leukocyte activation	30/476	250/17859	5.72E-12	2.62E-09	2.08E-09	310553/29316/296257/25248/299206/58949/312102/60665/57302/116591/24617/338457/113959/25542/365183/690492/24451/103690326/298566/25441/292594/309114/29692/301227/25021/24255/24835/316519/362432/499099	30
13	B vs A Up	GO:0097529	myeloid leukocyte migration	27/476	224/17859	6.04E-11	2.13E-08	1.69E-08	63865/84007/301265/24493/60665/301229/116591/24770/24617/57301/83781/113959/25542/298518/64803/25441/25338/29538/301227/25021/54258/117551/287561/289237/315348/360579/499099	27
18	B vs A Up	GO:0002764	immune response-regulating signaling pathway	35/476	375/17859	1.29E-10	3.14E-08	2.50E-08	289211/25046/310553/84007/313587/498276/317468/116591/295322/314870/83781/25493/338457/113959/691993/361689/365183/690492/25441/25425/25338/292594/474143/60350/684440/301227/450223/501854/24835/79129/306127/315348/362432/499926/689756	35
19	B vs A Up	GO:0002443	leukocyte mediated immunity	37/476	414/17859	1.30E-10	3.14E-08	2.50E-08	289211/310553/155012/192262/24235/29316/299206/29687/289235/58949/60665/301229/116591/287437/24770/79126/29221/338457/295703/691993/25542/362634/365183/24451/298566/25441/25425/114553/292594/301227/24974/25021/24232/24835/294257/315348/499099	37
21	B vs A Up	GO:0070555	response to interleukin-1	23/476	171/17859	1.79E-10	3.91E-08	3.11E-08	24493/313587/29513/60582/25204/25544/24770/314870/24795/24617/25542/29597/25661/29538/25728/170496/79129/89824/117022/117551/287561/306127/360579	23
31	B vs A Up	GO:0006953	acute-phase response	13/476	54/17859	1.19E-09	1.76E-07	1.40E-07	25248/24493/60582/24614/24903/691143/25661/24464/24153/288001/170496/24835/117029	13
43	B vs A Up	GO:0071219	cellular response to molecule of bacterial origin	30/476	323/17859	3.14E-09	3.35E-07	2.66E-07	289211/310553/155012/24493/313587/58949/60665/301229/24770/24617/25493/29221/338457/691993/25542/365183/29597/25661/29538/303200/60350/301227/170496/287435/24835/81818/117029/306127/689756/102554393	30
45	B vs A Up	GO:0032103	positive regulation of response to external stimulus	35/476	427/17859	4.14E-09	4.22E-07	3.35E-07	63865/310553/84007/301265/29316/25248/301229/116591/59325/24770/24617/57301/25493/29221/338457/113959/691993/25542/64803/25661/25441/50654/25338/117033/474143/684440/301227/24232/24835/79129/117029/287561/304109/306127/315348	35
51	B vs A Up	GO:0048002	antigen processing and presentation of peptide antigen	13/476	65/17859	1.35E-08	1.22E-06	9.66E-07	289211/116591/361689/25441/50654/474143/294273/301227/290644/362431/24974/316519/361135	13
58	B vs A Up	GO:0034508	centromere complex assembly	9/476	27/17859	1.93E-08	1.52E-06	1.21E-06	304477/316602/684439/294071/289997/307805/362044/25448/681185	9
64	B vs A Up	GO:0042742	defense response to bacterium	27/476	300/17859	3.79E-08	2.71E-06	2.16E-06	310553/289235/84386/60665/301229/24617/338457/113959/25096/287610/25441/24464/114553/64552/24932/309114/29692/301227/450223/170496/24835/79129/117029/289237/316519/362432/100363145	27
86	B vs A Up	GO:0009636	response to toxic substance	26/476	301/17859	1.54E-07	8.20E-06	6.51E-06	310553/25075/297437/499870/310392/54237/29221/25542/287610/24464/24950/24296/25728/24718/24787/170496/293874/266807/24567/24834/24835/25203/113898/360588/689415/102554393	26
92	B vs A Up	GO:0010212	response to ionizing radiation	20/476	190/17859	1.84E-07	9.18E-06	7.29E-06	298429/360243/24493/60665/499870/497672/24770/25647/114212/25383/24464/361921/308768/24787/312641/170496/79129/117029/287561/492821	20
98	B vs A Up	GO:0042554	superoxide anion generation	10/476	46/17859	2.84E-07	1.33E-05	1.06E-05	304485/114553/302976/24787/311793/25021/266807/66021/79129/499099	10
125	B vs A Up	GO:0006909	phagocytosis	21/476	233/17859	1.22E-06	4.48E-05	3.56E-05	289211/310553/266714/24235/24773/116591/24770/117264/311426/25441/301227/25021/497083/501854/24232/24536/24835/79129/315348/316519/498638	21
128	B vs A Up	GO:0010951	negative regulation of endopeptidase activity	23/476	276/17859	1.50E-06	5.36E-05	4.26E-05	299282/296257/81752/64193/84386/310486/24795/24617/500712/25308/83928/295703/24903/24153/363104/116510/288001/24232/24835/50692/64041/113898/291091	23
161	B vs A Up	GO:0045730	respiratory burst	7/476	29/17859	8.58E-06	0.000244426	0.000194244	114553/311793/301227/66021/79129/289237/316519	7
189	B vs A Up	GO:0031099	regeneration	23/476	325/17859	2.22E-05	0.000537627	0.00042725	25567/60665/24770/171049/24617/25493/54237/24614/114494/498233/113959/24451/24464/25338/25728/140589/291234/24255/24835/25203/50692/81818/114122	23
190	B vs A Up	GO:0051346	negative regulation of hydrolase activity	26/476	394/17859	2.23E-05	0.000537627	0.00042725	65271/299282/296257/81752/64193/84386/310486/24795/24617/500712/25308/83928/295703/24903/24153/363104/116510/288001/24232/24536/24835/50692/64041/113898/291091/315348	26
197	B vs A Up	GO:0036293	response to decreased oxygen levels	29/476	470/17859	2.65E-05	0.000616304	0.000489773	310553/24493/25650/24773/65133/24770/360962/24617/25647/114494/29373/24451/24464/117033/24296/24571/24787/301227/170496/24255/24536/24835/25203/29223/66021/79129/171052/360588/492821	29
202	B vs A Up	GO:0033273	response to vitamin	16/476	182/17859	3.06E-05	0.000695647	0.000552827	24493/24773/301229/24770/24795/171049/29221/24614/29565/24464/24932/24296/24787/293154/81818/360588	16
206	B vs A Up	GO:0140694	non-membrane-bounded organelle assembly	25/476	379/17859	3.22E-05	0.000716391	0.000569312	252918/304477/313506/114212/171304/308761/311546/310344/308064/293733/25515/289997/315298/64515/307805/298426/289054/301701/362044/688802/24835/84427/114482/294286/681185	25
210	B vs A Up	GO:0015849	organic acid transport	23/476	336/17859	3.75E-05	0.00081844	0.00065041	65202/140868/25075/24493/83509/60582/80878/50676/171049/310392/29221/29597/361206/29692/25728/497078/64846/63840/293154/24835/29440/155205/316519	23
212	B vs A Up	GO:0071459	protein localization to chromosome, centromeric region	6/476	25/17859	4.00E-05	0.000864901	0.000687332	171576/315852/304477/54237/311327/301701	6
218	B vs A Up	GO:0097242	amyloid-beta clearance	7/476	37/17859	4.71E-05	0.000987985	0.000785146	113959/25728/301227/25021/24232/24835/498638	7
222	B vs A Up	GO:0046688	response to copper ion	8/476	51/17859	5.59E-05	0.001154215	0.000917249	24493/65029/54237/24788/24296/24567/24834/689415	8
230	B vs A Up	GO:0051341	regulation of oxidoreductase activity	11/476	100/17859	7.19E-05	0.001433612	0.001139283	25248/24493/57302/24464/25339/25728/24835/25017/79129/113898/289237	11
236	B vs A Up	GO:0042311	vasodilation	9/476	69/17859	8.63E-05	0.001677246	0.001332898	29316/24903/25339/25728/24787/25087/288001/24255/24835	9
237	B vs A Up	GO:0033028	myeloid cell apoptotic process	7/476	41/17859	9.37E-05	0.001814201	0.001441735	289211/310392/365183/25441/25021/117029/679787	7
241	B vs A Up	GO:0045766	positive regulation of angiogenesis	15/476	180/17859	9.91E-05	0.00187922	0.001493405	84007/24493/313587/59325/497672/24617/83781/59117/113959/24451/25425/25338/24232/66021/89824	15
242	B vs A Up	GO:1904018	positive regulation of vasculature development	15/476	180/17859	9.91E-05	0.00187922	0.001493405	84007/24493/313587/59325/497672/24617/83781/59117/113959/24451/25425/25338/24232/66021/89824	15
250	B vs A Up	GO:0070661	leukocyte proliferation	22/476	343/17859	0.000142232	0.002600624	0.002066702	289211/24493/312102/295322/83781/29221/25647/338457/24903/292844/25339/292594/294071/24932/64350/294273/301227/680609/25021/113955/315348/316519	22
259	B vs A Up	GO:0035821	modulation of process of other organism	11/476	110/17859	0.00017051	0.00301981	0.002399826	313587/84386/60665/84589/29221/25542/24451/361825/64552/25728/117029	11
284	B vs A Up	GO:0051770	positive regulation of nitric-oxide synthase biosynthetic process	5/476	23/17859	0.000297819	0.004810195	0.003822635	310553/24770/338457/29538/303200	5
288	B vs A Up	GO:0007159	leukocyte cell-cell adhesion	22/476	364/17859	0.000327228	0.00521178	0.004141772	155012/24493/313587/58949/312102/295322/171106/25544/24770/83781/29221/25647/24903/295455/292594/24932/294273/25021/113955/24835/315348/499099	22
321	B vs A Up	GO:0045860	positive regulation of protein kinase activity	23/476	401/17859	0.000504308	0.007206422	0.005726903	60582/308797/59325/313506/338457/29373/114553/311546/498709/293733/303200/24932/24718/361921/362044/24835/25203/89824/304109/315348/316519/360621/360849	23
333	B vs A Up	GO:0034599	cellular response to oxidative stress	20/476	329/17859	0.000560821	0.007725179	0.006139157	155012/362510/313587/29513/24617/310392/54237/29221/365183/24451/114553/25060/361921/24787/301227/312641/170496/25021/24835/113898	20
358	B vs A Up	GO:0051235	maintenance of location	20/476	338/17859	0.000784941	0.010057337	0.007992509	313587/308797/360962/25493/25542/117264/64557/24932/367562/25728/301227/289054/170496/24232/24835/25017/79129/117029/450222/498638	20
359	B vs A Up	GO:0043300	regulation of leukocyte degranulation	7/476	58/17859	0.000849352	0.010852309	0.008624269	29316/58949/24451/25441/25021/315348/499099	7
360	B vs A Up	GO:2000241	regulation of reproductive process	15/476	220/17859	0.00085532	0.010898207	0.008660744	315852/25248/24493/58949/59117/54237/29597/117033/64515/116510/289054/24255/25203/313589/316425	15
375	B vs A Up	GO:0071496	cellular response to external stimulus	23/476	421/17859	0.000976439	0.011943799	0.00949167	64529/29316/313587/24773/317468/65133/301229/171049/24617/65029/363138/29373/24451/297960/24950/291760/684440/170496/287435/293154/79129/360588/492821	23
383	B vs A Up	GO:0098657	import into cell	15/476	226/17859	0.001122988	0.013449463	0.010688213	29465/170847/25650/171049/310392/295455/65197/63840/301227/317170/170496/293154/24835/155205/499991	15
410	B vs A Up	GO:0007204	positive regulation of cytosolic calcium ion concentration	20/476	359/17859	0.001625535	0.018186168	0.014452446	29465/84007/25248/81752/308797/24411/57301/113959/25542/100124593/117264/24903/29597/24932/288001/25017/54258/79129/117029/450222	20
467	B vs A Up	GO:0002679	respiratory burst involved in defense response	3/476	11/17859	0.002646481	0.025556647	0.020309724	114553/301227/289237	3
480	B vs A Up	GO:0030866	cortical actin cytoskeleton organization	5/476	37/17859	0.002840041	0.02714014	0.021568117	361921/315298/24835/315348/363031	5
499	B vs A Up	GO:0000302	response to reactive oxygen species	16/476	277/17859	0.003228042	0.029673405	0.023581288	155012/24493/29513/24617/54237/29221/24451/25661/29565/24464/114553/25060/361921/24787/170496/113898	16
505	B vs A Up	GO:0019233	sensory perception of pain	11/476	158/17859	0.003448921	0.031059496	0.024682807	140868/25248/24493/58949/60582/57302/24770/25542/29597/50654/24835	11
507	B vs A Up	GO:0033212	iron import into cell	3/476	12/17859	0.003459282	0.031059496	0.024682807	295455/170496/499991	3
545	B vs A Up	GO:0016485	protein processing	14/476	237/17859	0.00467143	0.039150212	0.031112454	63865/296257/25204/367074/296156/24617/298282/252929/24903/25425/24464/50654/293625/117022	14
546	B vs A Up	GO:0006301	postreplication repair	4/476	26/17859	0.0046772	0.039150212	0.031112454	305073/497672/299112/300795	4
548	B vs A Up	GO:1901071	glucosamine-containing compound metabolic process	4/476	26/17859	0.0046772	0.039150212	0.031112454	295934/113901/307859/89824	4
563	B vs A Up	GO:0051966	regulation of synaptic transmission, glutamatergic	7/476	80/17859	0.005444849	0.0443615	0.035253835	25567/25075/25248/24770/140724/24718/25017	7
584	B vs A Up	GO:0019318	hexose metabolic process	14/476	245/17859	0.00622405	0.048886501	0.038849828	295934/140868/29316/300089/298282/114508/24788/25060/63840/360955/24536/24835/368158/492821	14
585	B vs A Up	GO:1901136	carbohydrate derivative catabolic process	10/476	148/17859	0.006374904	0.049985783	0.039723422	314360/290646/308797/498757/63885/25383/117033/113901/83585/89824	10
586	B vs A DN	GO:0030239	myofibril assembly	17/367	69/17859	3.24E-14	5.53E-11	4.87E-11	117505/117537/291926/498587/500245/58814/305675/295929/29209/295426/307982/291245/306616/24837/29556/114109/309760	17
587	B vs A DN	GO:0055002	striated muscle cell development	17/367	70/17859	4.20E-14	5.53E-11	4.87E-11	117505/117537/291926/498587/500245/58814/305675/295929/29209/295426/307982/291245/306616/24837/29556/114109/309760	17
588	B vs A DN	GO:0045214	sarcomere organization	15/367	50/17859	4.34E-14	5.53E-11	4.87E-11	117505/117537/291926/498587/500245/305675/295929/29209/295426/291245/306616/24837/29556/114109/309760	15
589	B vs A DN	GO:0006936	muscle contraction	31/367	321/17859	8.84E-13	8.46E-10	7.43E-10	24212/117505/25342/316740/315497/29557/64672/500245/58814/690423/295929/29209/24959/362867/500050/59266/24602/59108/688228/689560/29248/24179/291245/306616/290561/24837/29556/114109/295531/58971/29717	31
595	B vs A DN	GO:0007517	muscle organ development	30/367	350/17859	4.26E-11	1.63E-08	1.43E-08	81008/117505/117537/316740/83574/315497/29557/500245/314322/295929/29657/25742/295426/303373/297025/25707/313225/689560/29248/24330/306616/24483/290561/24837/108352018/64563/29556/313173/114109/293854	30
598	B vs A DN	GO:0015669	gas transport	9/367	21/17859	1.40E-10	4.12E-08	3.63E-08	361619/100134871/59108/689064/287167/25632/360504/24440/65207	9
608	B vs A DN	GO:0031032	actomyosin structure organization	19/367	206/17859	5.36E-08	8.91E-06	7.84E-06	117505/24806/117537/291926/498587/500245/58814/305675/295929/29209/295426/307982/291245/306616/24837/29556/114109/685611/309760	19
627	B vs A DN	GO:0032272	negative regulation of protein polymerization	10/367	81/17859	6.11E-06	0.000530734	0.000466652	314251/29219/289257/316521/58814/24171/29213/171088/307797/79253	10
630	B vs A DN	GO:0070296	sarcoplasmic reticulum calcium ion transport	7/367	36/17859	7.30E-06	0.000620464	0.000545548	64672/29209/59299/689560/367086/292905/287411	7
635	B vs A DN	GO:0010880	regulation of release of sequestered calcium ion into cytosol by sarcoplasmic reticulum	6/367	27/17859	1.49E-05	0.001135873	0.000998725	64672/29209/59299/689560/292905/287411	6
640	B vs A DN	GO:0043462	regulation of ATPase activity	7/367	42/17859	2.12E-05	0.001475692	0.001297512	64672/24214/688228/29248/290561/24837/29556	7
641	B vs A DN	GO:0051592	response to calcium ion	14/367	182/17859	2.49E-05	0.001698839	0.001493716	29160/114856/314322/25105/60565/361433/689560/81639/362100/24837/100362255/60391/24517/100360880	14
646	B vs A DN	GO:0046683	response to organophosphorus	14/367	192/17859	4.49E-05	0.002817748	0.002477524	246253/114856/314322/303214/24638/59266/24330/24651/24701/25172/24517/60666/300719/100360880	14
649	B vs A DN	GO:0003228	atrial cardiac muscle tissue development	4/367	11/17859	5.16E-05	0.00308653	0.002713853	500245/24837/29556/114109	4
656	B vs A DN	GO:0007611	learning or memory	19/367	336/17859	7.22E-05	0.00389184	0.003421927	288665/24212/24806/25342/313558/58814/314322/84600/25139/25742/24330/24179/29651/116638/24483/24681/60391/79123/85268	19
661	B vs A DN	GO:0051937	catecholamine transport	9/367	91/17859	0.00010537	0.005303144	0.004662826	25342/29219/26989/81755/60565/24179/29504/64347/85268	9
664	B vs A DN	GO:0140694	non-membrane-bounded organelle assembly	20/367	379/17859	0.000120757	0.005846794	0.005140834	117505/114592/117537/291926/498587/316521/500245/58814/305675/295929/29209/295426/290223/307982/291245/306616/24837/29556/114109/309760	20
670	B vs A DN	GO:0060395	SMAD protein signal transduction	9/367	98/17859	0.000186563	0.008395347	0.007381667	500245/314322/113970/292301/59302/85435/306351/291312/79216	9
676	B vs A DN	GO:0042744	hydrogen peroxide catabolic process	5/367	28/17859	0.000237419	0.009979444	0.008774495	29219/287167/25632/360504/24440	5
680	B vs A DN	GO:0106106	cold-induced thermogenesis	11/367	149/17859	0.000261579	0.010532011	0.009260344	360896/113902/246253/25342/29657/361060/289388/252917/24188/367086/291541	11
690	B vs A DN	GO:0046530	photoreceptor cell differentiation	8/367	87/17859	0.000419153	0.01526914	0.013425498	365394/140586/24832/25707/683404/365901/313891/84394	8
697	B vs A DN	GO:0006309	apoptotic DNA fragmentation	4/367	19/17859	0.00053249	0.018185486	0.015989715	59296/362100/291541/24484	4
698	B vs A DN	GO:0044706	multi-multicellular organism process	17/367	333/17859	0.000562034	0.019024594	0.016727507	25342/304666/314322/29657/292301/25748/24602/25117/116548/24179/24483/394266/295144/63878/24517/24484/100360880	17
702	B vs A DN	GO:0045071	negative regulation of viral genome replication	6/367	51/17859	0.000596686	0.019507056	0.017151715	192281/65190/286918/298693/304549/102548778	6
703	B vs A DN	GO:1990748	cellular detoxification	9/367	116/17859	0.000654615	0.021050167	0.018508506	114097/303414/100134871/24188/689064/287167/25632/360504/24440	9
704	B vs A DN	GO:0010644	cell communication by electrical coupling	4/367	20/17859	0.000654894	0.021050167	0.018508506	29209/59299/394266/292905	4
708	B vs A DN	GO:0009612	response to mechanical stimulus	17/367	340/17859	0.000709309	0.022057767	0.019394445	24212/117505/314322/246250/25105/140586/24602/689560/24330/24179/362100/314756/24483/100362255/60391/24517/100360880	17
709	B vs A DN	GO:0007416	synapse assembly	12/367	195/17859	0.000731722	0.022571248	0.019845927	288665/25342/29219/113970/24171/266777/362235/641521/499308/65096/500280/60391	12
726	B vs A DN	GO:0042391	regulation of membrane potential	21/367	485/17859	0.001136396	0.030827774	0.027105535	288665/24806/79146/29219/691431/29209/59299/24214/59266/24602/25707/689560/24179/291245/81639/116638/56817/60391/58971/29717/79123	21
738	B vs A DN	GO:0032409	regulation of transporter activity	15/367	302/17859	0.001533633	0.038340829	0.033711441	24212/246253/29219/64672/690423/29209/59299/24214/24602/689560/291245/367086/292905/60391/58971	15
739	B vs A DN	GO:0032528	microvillus organization	4/367	25/17859	0.001576847	0.038710594	0.03403656	315675/316521/56227/299509	4
743	B vs A DN	GO:0010739	positive regulation of protein kinase A signaling	3/367	12/17859	0.001649628	0.038710594	0.03403656	246253/100362255/60391	3
745	B vs A DN	GO:0051775	response to redox state	3/367	12/17859	0.001649628	0.038710594	0.03403656	29657/689560/316351	3
753	B vs A DN	GO:1903055	positive regulation of extracellular matrix organization	4/367	26/17859	0.001833662	0.041748559	0.036707711	140586/24179/307797/685611	4
758	B vs A DN	GO:0072015	glomerular visceral epithelial cell development	3/367	13/17859	0.002112026	0.046031832	0.040473809	246253/113970/64563	3
760	B vs A DN	GO:0006779	porphyrin-containing compound biosynthetic process	4/367	27/17859	0.002118066	0.046031832	0.040473809	314251/289257/25748/306570	4
761	B vs A DN	GO:0033014	tetrapyrrole biosynthetic process	4/367	27/17859	0.002118066	0.046031832	0.040473809	314251/289257/25748/306570	4
762	B vs A DN	GO:0030258	lipid modification	12/367	221/17859	0.002133995	0.046116003	0.040547817	25086/296138/246253/65030/25756/140586/24179/114209/81639/171088/309014/497886	12
763	B vs A DN	GO:0005978	glycogen biosynthetic process	5/367	45/17859	0.002218609	0.047145437	0.041452954	252917/24483/500036/497886/25623	5
764	B vs A DN	GO:0009250	glucan biosynthetic process	5/367	45/17859	0.002218609	0.047145437	0.041452954	252917/24483/500036/497886/25623	5
767	C vs B Up	GO:0019221	cytokine-mediated signaling pathway	49/368	410/17859	1.27E-23	5.06E-20	3.94E-20	24575/29385/117022/25124/288905/298518/498951/287673/24508/84475/690369/171091/367264/304545/24770/25712/24494/362506/308977/287561/114105/293618/116637/252971/304987/117551/25572/25704/25746/116660/117029/117033/140473/171333/245920/246759/287562/291861/292594/294797/298693/303090/303903/303905/305236/367167/373540/498335/500598	49
768	C vs B Up	GO:1903037	regulation of leukocyte cell-cell adhesion	43/368	324/17859	1.29E-22	2.46E-19	1.91E-19	288905/25660/287673/313050/25544/24508/24770/25712/24494/25475/362506/287362/29427/25408/366518/84349/499342/317382/252971/309304/315609/294228/301348/24483/24984/25704/25752/54236/63835/64545/66029/85420/171333/286975/292594/294797/295338/297596/309622/362282/363784/498286/500318	43
769	C vs B Up	GO:1903039	positive regulation of leukocyte cell-cell adhesion	37/368	231/17859	1.85E-22	2.46E-19	1.91E-19	288905/25660/287673/313050/25544/24770/25712/24494/362506/287362/29427/25408/366518/84349/499342/317382/252971/309304/315609/294228/301348/24483/24984/25704/25752/54236/64545/85420/171333/286975/292594/294797/295338/309622/362282/498286/500318	37
781	C vs B Up	GO:0002250	adaptive immune response	44/368	414/17859	2.90E-19	7.69E-17	5.98E-17	288905/24931/25660/29687/25712/24494/362506/287362/300678/24812/24811/363577/299206/366518/84349/499342/317382/304577/315609/294228/301348/25710/24232/24934/24984/25050/81639/84388/85420/171333/246240/286975/292594/294797/297596/305000/309622/368153/406161/414788/498286/500449/679975/680611	44
792	C vs B Up	GO:0001819	positive regulation of cytokine production	44/368	493/17859	2.20E-16	3.33E-14	2.59E-14	25124/315711/24614/288905/25660/287673/24508/24770/29395/25712/24494/362506/287362/24617/363577/299206/29427/366518/304988/84349/499342/116637/317382/25325/315609/304987/294228/497761/24232/24599/24934/25752/66029/85420/89824/117029/117033/171333/295338/298693/362050/363784/498286/680611	44
805	C vs B Up	GO:0050900	leukocyte migration	35/368	382/17859	1.44E-13	1.47E-11	1.14E-11	29385/245978/288905/298518/29259/498951/287673/25544/84475/24770/25712/24494/362506/287362/24617/287561/114105/289237/29427/366518/116637/117551/24934/117029/245920/246240/246759/287562/295338/305236/309527/498286/498335/500598/679975	35
813	C vs B Up	GO:0001906	cell killing	26/368	230/17859	1.93E-12	1.63E-10	1.27E-10	24770/25712/362506/24812/24811/114105/25105/117551/294228/24232/24483/24599/24934/84604/117029/245920/246240/246759/287562/294797/297596/305236/368153/373540/414788/498335	26
817	C vs B Up	GO:0000819	sister chromatid segregation	23/368	186/17859	5.85E-12	4.56E-10	3.54E-10	315330/298884/114482/311336/301701/311325/114592/252918/25515/362044/691979/296368/25203/64515/84393/171529/293502/296137/303575/315298/360243/362438/500545	23
837	C vs B Up	GO:0071887	leukocyte apoptotic process	19/368	140/17859	8.22E-11	4.60E-09	3.58E-09	29385/310392/25712/25475/362506/300678/114592/499342/25325/25572/25704/66029/85420/117029/246240/294797/353250/365183/500318	19
896	C vs B Up	GO:0045214	sarcomere organization	10/368	50/17859	6.03E-08	1.84E-06	1.43E-06	29209/295426/291245/117505/117537/306616/295929/24837/29556/64476	10
942	C vs B Up	GO:0140694	non-membrane-bounded organelle assembly	24/368	379/17859	1.23E-06	2.79E-05	2.17E-05	311546/114482/29209/295426/291245/301701/117505/117537/308064/114592/310344/306616/252918/25515/362044/295929/24837/29556/64476/64515/84393/298850/315298/682908	24
959	C vs B Up	GO:0006310	DNA recombination	20/368	289/17859	2.54E-06	5.19E-05	4.03E-05	314423/288905/298884/25660/29395/25712/291885/316273/498072/100310874/299206/288079/84349/317382/304577/287146/303566/305000/360243/499870	20
984	C vs B Up	GO:0009612	response to mechanical stimulus	21/368	340/17859	8.44E-06	0.000153927	0.000119668	25333/25124/25745/25335/313050/24508/140586/24770/24494/24617/65032/24602/117505/364674/25105/24483/24599/25203/25412/89824/245920	21
992	C vs B Up	GO:0010212	response to ionizing radiation	15/368	190/17859	9.69E-06	0.000170638	0.00013266	287701/24770/24494/308768/287561/114105/492821/24787/25412/64476/84604/117029/245920/360243/499870	15
1003	C vs B Up	GO:0097553	calcium ion transmembrane import into cytosol	13/368	151/17859	1.51E-05	0.000253589	0.000197148	84550/313050/84475/29209/59299/362506/113995/117029/245920/246759/292905/305236/450222	13
1018	C vs B Up	GO:0003012	muscle system process	24/368	446/17859	1.95E-05	0.000308245	0.00023964	290561/59108/192249/302948/313050/29209/24967/295426/291245/65032/24602/117505/29427/364674/25105/306616/295929/24837/29248/29556/84604/292905/365377/688228	24
1068	C vs B Up	GO:0051384	response to glucocorticoid	18/368	303/17859	6.16E-05	0.000811549	0.000630926	25333/24614/117560/24770/29687/24494/24617/114105/65032/29427/25325/24232/24599/24834/64476/309622/362282/108348065	18
1079	C vs B Up	GO:0045348	positive regulation of MHC class II biosynthetic process	4/368	12/17859	7.70E-05	0.000978883	0.000761017	85483/25712/84349/25325	4
1080	C vs B Up	GO:0045071	negative regulation of viral genome replication	7/368	51/17859	7.90E-05	0.000998142	0.000775989	24575/304545/293618/84386/246268/298693/304549	7
1144	C vs B Up	GO:0008016	regulation of heart contraction	13/368	200/17859	0.000269929	0.002840678	0.002208439	192249/29209/59299/25712/24602/117505/295929/24599/24837/29248/29556/292905/688228	13
1147	C vs B Up	GO:0006509	membrane protein ectodomain proteolysis	6/368	45/17859	0.000303643	0.003162017	0.002458259	25745/25335/25712/24494/25325/85420	6
1157	C vs B Up	GO:0031032	actomyosin structure organization	13/368	206/17859	0.000359216	0.003654634	0.002841236	25745/29209/295426/291245/117505/117537/306616/295929/24837/29556/64476/85420/315298	13
1229	C vs B Up	GO:0060537	muscle tissue development	21/368	477/17859	0.000955373	0.008208368	0.006381462	366960/290561/314848/140586/295426/291245/24602/117505/117537/25105/306616/295929/24483/24837/25203/29248/29556/84604/113995/311098/108348065	21
1237	C vs B Up	GO:0007517	muscle organ development	17/368	350/17859	0.001005771	0.008494598	0.006603988	366960/290561/303373/295426/117505/364674/117537/306616/295929/24483/24837/29248/29556/113995/311098/365377/108348065	17
1238	C vs B Up	GO:0033198	response to ATP	5/368	38/17859	0.001037362	0.008722683	0.006781309	29259/24770/24494/24617/113995	5
1275	C vs B Up	GO:0043462	regulation of ATPase activity	5/368	42/17859	0.001643778	0.012846655	0.009987424	290561/24837/29248/29556/688228	5
1277	C vs B Up	GO:0010649	regulation of cell communication by electrical coupling	3/368	12/17859	0.001662553	0.012892081	0.010022739	29209/59299/292905	3
1290	C vs B Up	GO:0006809	nitric oxide biosynthetic process	7/368	85/17859	0.001854719	0.014046189	0.010919982	25712/24494/29427/25325/24599/24787/24934	7
1306	C vs B Up	GO:0065004	protein-DNA complex assembly	10/368	164/17859	0.002167909	0.01597026	0.01241582	140586/29395/362044/304648/288272/298850/310678/499870/684762/102548682	10
1339	C vs B Up	GO:0042542	response to hydrogen peroxide	11/368	201/17859	0.003097149	0.021501672	0.016716127	25124/59108/313050/24617/25325/24787/25060/84388/246240/373540/108348065	11
1363	C vs B Up	GO:0035563	positive regulation of chromatin binding	3/368	16/17859	0.003980974	0.026393858	0.020519477	64476/303905/498089	3
1378	C vs B Up	GO:0033273	response to vitamin	10/368	182/17859	0.004572355	0.029720308	0.023105571	24614/24770/24494/84349/24599/24787/25412/84604/245920/293154	10
1404	C vs B Up	GO:0071466	cellular response to xenobiotic stimulus	11/368	220/17859	0.006082997	0.037928156	0.02948663	84493/246245/24770/313339/24494/24617/289237/116637/304987/24599/29187	11
1420	C vs B Up	GO:0036473	cell death in response to oxidative stress	7/368	107/17859	0.006681726	0.040580008	0.031548269	362510/310392/25325/24787/25060/365183/108348065	7
1455	C vs B DN	GO:0098742	cell-cell adhesion via plasma-membrane adhesion molecules	21/172	241/17859	1.80E-14	4.58E-11	4.16E-11	24586/29210/84407/84588/113970/116741/116742/116778/116779/116781/116808/291647/295027/393088/393089/393090/393091/393092/394223/499951/102552497	21
1457	C vs B DN	GO:0050679	positive regulation of epithelial cell proliferation	11/172	221/17859	1.00E-05	0.008498718	0.007711722	25444/25495/25589/58812/79240/81517/83518/114487/499745/683470/108348065	11
1460	C vs B DN	GO:0060537	muscle tissue development	15/172	477/17859	6.05E-05	0.025414219	0.023060817	24586/24925/25043/25444/25495/29279/79240/114487/313471/364069/499951/680712/100314035/100360334/108348065	15
1463	C vs B DN	GO:0044344	cellular response to fibroblast growth factor stimulus	7/172	120/17859	0.00016233	0.039424587	0.0357738	25043/25444/25495/25557/58812/60464/79240	7
1464	C vs B DN	GO:0030198	extracellular matrix organization	11/172	308/17859	0.000202191	0.039424587	0.0357738	25043/29158/171052/192179/287382/293004/317470/353303/363458/364405/680712	11
1465	C vs B DN	GO:0043062	extracellular structure organization	11/172	309/17859	0.000207931	0.039424587	0.0357738	25043/29158/171052/192179/287382/293004/317470/353303/363458/364405/680712	11
1466	C vs B DN	GO:0045229	external encapsulating structure organization	11/172	310/17859	0.000213808	0.039424587	0.0357738	25043/29158/171052/192179/287382/293004/317470/353303/363458/364405/680712	11
1468	C vs B DN	GO:0048251	elastic fiber assembly	3/172	13/17859	0.000233864	0.039424587	0.0357738	25043/29158/287382	3
1469	C vs B DN	GO:0071774	response to fibroblast growth factor	7/172	128/17859	0.000241889	0.039424587	0.0357738	25043/25444/25495/25557/58812/60464/79240	7
1470	C vs B DN	GO:0035265	organ growth	9/172	218/17859	0.000268773	0.039424587	0.0357738	24586/24925/25444/25495/25589/29158/114487/171052/364069	9
1471	C vs B DN	GO:0046622	positive regulation of organ growth	5/172	60/17859	0.000278263	0.039424587	0.0357738	24586/24925/25444/114487/364069	5
1472	C vs B DN	GO:0045685	regulation of glial cell differentiation	6/172	93/17859	0.000278948	0.039424587	0.0357738	24916/25495/81517/291023/298894/315691	6
1473	C vs B DN	GO:0031960	response to corticosteroid	11/172	331/17859	0.000374025	0.048939643	0.044407744	24891/25043/25117/25557/25662/81517/83731/140939/170913/100360880/108348065	11
1475	C vs A Up	GO:0007059	chromosome segregation	83/951	328/17859	5.69E-34	2.96E-30	2.25E-30	287634/303575/360161/305984/684771/64041/25515/498310/84509/304477/171529/257649/291234/681050/362798/287146/296368/360621/84393/305392/171576/360254/315330/363174/296137/300057/293502/362519/312641/499933/315852/681185/298884/691493/295661/292071/25729/292263/307805/680089/362044/311336/84490/308761/680018/289997/361921/311327/291441/362186/301701/252918/315298/293155/25203/64193/64515/83620/114…	83
1476	C vs A Up	GO:0002250	adaptive immune response	89/951	414/17859	1.43E-30	3.72E-27	2.83E-27	294273/289211/24812/367901/29687/24235/303348/116591/25326/24932/24494/297596/24811/25660/301348/680611/25441/24974/362506/24931/683463/24548/362634/84388/690955/312705/29252/246240/295279/299206/298566/50654/79126/310630/362432/317371/286975/292594/192262/295703/24223/29683/24934/294269/316519/85420/84007/301227/498287/309622/303887/25023/303496/300985/309621/474143/304577/287437/363577/24231/24…	89
1484	C vs A Up	GO:0034341	response to interferon-gamma	48/951	155/17859	3.12E-24	1.62E-21	1.23E-21	29538/305139/58923/24770/29427/24508/362506/301252/310917/24795/303903/116637/297339/317371/501854/287562/291327/24383/316519/291861/309622/171164/252971/117551/25542/304266/29168/309621/306127/293618/24599/24835/25124/25698/29221/29244/81818/85483/171333/287561/294270/303090/310553/360579/362050/365183/497942/102554393	48
1485	C vs A Up	GO:0001819	positive regulation of cytokine production	88/951	493/17859	3.75E-24	1.77E-21	1.35E-21	24617/29538/116591/79129/314870/24494/24770/25660/29427/299331/287527/66021/680611/25325/25441/304988/24508/362506/361537/29316/501872/24614/295338/171334/289747/58853/58949/498840/116637/117029/313790/299206/497761/498982/25647/501854/24383/24223/361689/29597/363784/29395/24934/317468/316519/85420/84007/301227/498287/60350/684440/89824/303666/25584/25542/117033/305353/474143/363577/293698/315711…	88
1487	C vs A Up	GO:0002683	negative regulation of immune system process	82/951	450/17859	3.67E-23	1.47E-20	1.12E-20	83782/289211/24812/367901/25572/63835/24235/296257/83781/25326/314870/24770/297596/24811/25325/57302/25441/304988/289237/24508/361537/297077/310663/501872/24903/295338/501736/362634/690955/303903/314386/309304/29143/25704/24592/292594/295703/25408/29683/363784/312102/24934/64569/309666/24451/83514/301227/291861/309622/171411/303887/252971/303496/293783/25542/117033/304266/294009/64357/300985/3096…	82
1493	C vs A Up	GO:0002274	myeloid leukocyte activation	56/951	250/17859	1.76E-20	4.81E-18	3.67E-18	24617/29385/367901/60665/296257/116591/282829/155918/314654/29427/25325/57302/25441/373540/361537/29316/501872/29692/501736/690955/58853/58949/362800/299206/309114/298566/29143/362848/362432/292594/312102/24934/314619/316519/24451/366957/301227/309178/64554/499099/25542/305353/29168/24255/24835/25021/25248/81511/113959/297508/304966/310553/365183/498286/690492/103690326	56
1495	C vs A Up	GO:0006261	DNA-dependent DNA replication	42/951	146/17859	5.31E-20	1.32E-17	1.00E-17	287634/288414/81513/303348/312046/303378/287961/85241/305827/296200/313479/287146/360621/25498/360254/299112/300057/313108/316273/298884/499870/292071/116468/25729/292263/29728/25737/499914/246327/312538/308607/367167/304573/307126/29685/288079/288257/291137/291885/308768/314818/361147	42
1496	C vs A Up	GO:0007159	leukocyte cell-cell adhesion	68/951	364/17859	5.60E-20	1.32E-17	1.01E-17	294273/63835/83781/25326/24932/24494/54236/24770/297596/25660/29427/301348/24508/362506/310663/24903/295338/501736/25544/58853/58949/309186/29398/309304/25648/498982/25704/64545/25647/286975/292594/25408/24223/363784/312102/294269/85420/366957/309622/252971/363930/303496/306790/499099/500318/295455/309621/113955/293698/24835/25021/25698/25752/29221/66029/156726/171333/294270/294274/294797/295322/…	68
1504	C vs A Up	GO:0030593	neutrophil chemotaxis	33/951	102/17859	1.03E-17	1.78E-15	1.36E-15	54258/29538/246759/29385/60665/83781/116591/498335/24494/305236/24770/25441/362506/298518/245920/116637/81503/114105/25156/287562/301229/366957/84007/245978/367215/117551/25542/25021/113959/287561/315348/315610/360579	33
1508	C vs A Up	GO:0070661	leukocyte proliferation	62/951	343/17859	1.40E-17	2.13E-15	1.62E-15	294273/289211/367901/25572/303511/63835/303348/83781/25326/29304/24932/24494/25660/29427/301348/25325/304988/24508/362506/294071/361537/24903/295338/501736/246240/309304/25648/25704/25647/680609/287562/292594/25408/312102/64569/25339/316519/85420/366957/301227/498287/64350/309622/309621/113955/293698/25021/25752/29221/66029/171333/291983/294270/294797/295322/315348/315609/317382/498286/499342/679…	62
1513	C vs A Up	GO:0002478	antigen processing and presentation of exogenous peptide antigen	19/951	32/17859	9.53E-17	1.27E-14	9.68E-15	294273/289211/24812/116591/24811/25441/25217/295279/50654/290644/24223/361689/294269/309622/362431/309621/474143/294270/294274	19
1522	C vs A Up	GO:0071216	cellular response to biotic stimulus	60/951	349/17859	5.41E-16	5.86E-14	4.46E-14	24617/289211/287634/29538/246759/367901/60665/64625/498335/24494/305236/24770/25325/501872/295338/58949/245920/170496/25661/117029/81503/114105/309304/291327/301229/291359/25408/24223/29597/29395/24934/314619/301227/60350/171164/25542/305353/306127/24599/24835/25124/25493/25698/25752/29221/64547/65161/81818/287435/303090/303200/304966/310553/313587/365183/497942/499342/689756/691993/102554393	60
1638	C vs A Up	GO:0071887	leukocyte apoptotic process	29/951	140/17859	2.25E-10	7.13E-09	5.43E-09	289211/29385/25572/288077/116502/83781/25326/29304/310392/25325/25441/362506/58853/117029/246240/25704/353250/85420/83514/500318/25021/64547/66029/294797/300678/311426/365183/368158/499342	29
1662	C vs A Up	GO:0010212	response to ionizing radiation	33/951	190/17859	1.66E-09	4.58E-08	3.49E-08	298429/60665/116502/79129/24494/24770/360254/363251/245920/170496/117029/81503/114105/289777/312641/25647/499204/499870/24464/24787/500987/361921/25383/114212/287561/287701/297508/308768/313063/360243/492821/497672/685579	33
1673	C vs A Up	GO:0034508	centromere complex assembly	12/951	27/17859	4.01E-09	1.04E-07	7.95E-08	684439/304477/294071/298850/681185/307805/362044/25448/289997/316602/361416/689399	12
1696	C vs A Up	GO:0006909	phagocytosis	35/951	233/17859	2.67E-08	6.25E-07	4.76E-07	289211/24235/116591/498638/79129/266714/24494/24770/29427/25441/361537/24548/501736/24773/295279/501854/25156/316519/366957/301227/362792/295629/25746/24231/24232/24468/24835/25021/117264/310553/311426/315348/497083/500904/690369	35
1716	C vs A Up	GO:0031960	response to corticosteroid	43/951	331/17859	5.74E-08	1.23E-06	9.40E-07	24617/29183/29687/64041/79129/24494/24770/84509/29427/66021/25325/24614/65032/24795/58949/25661/24773/81503/114105/24592/116484/25729/25737/24464/309622/24718/309621/60582/24153/24232/24599/24834/24835/25075/25204/25698/28298/29221/29261/85257/116685/294270/682974	43
1725	C vs A Up	GO:0045730	respiratory burst	11/951	29/17859	1.32E-07	2.73E-06	2.08E-06	114553/79129/66021/289237/29143/316519/85420/366957/301227/311793/500904	11
1741	C vs A Up	GO:0071459	protein localization to chromosome, centromeric region	10/951	25/17859	2.75E-07	5.35E-06	4.08E-06	304477/171576/298850/315852/691493/292071/311327/54237/301701/303037	10
1757	C vs A Up	GO:0072593	reactive oxygen species metabolic process	33/951	240/17859	5.45E-07	1.00E-05	7.62E-06	113898/114553/79129/66021/58921/24312/361537/170496/81503/246240/25059/311374/302976/25156/24464/24787/499099/305353/24296/497811/306127/24599/24835/25021/29244/78971/171361/266807/311793/313587/492821/497672/500904	33
1765	C vs A Up	GO:0000302	response to reactive oxygen species	36/951	277/17859	6.78E-07	1.21E-05	9.20E-06	24617/25060/81513/29183/367901/288444/116502/113898/114553/24494/25325/24312/373540/84388/58853/170496/25661/246240/498982/116484/24451/25737/24464/24787/25584/361921/54237/497811/24468/25124/29221/29244/29565/64045/116660/313050	36
1771	C vs A Up	GO:0045860	positive regulation of protein kinase activity	46/951	401/17859	7.91E-07	1.39E-05	1.06E-05	29183/288444/306102/312046/298534/114553/24932/24494/155918/304109/299331/29431/24649/362506/360621/25498/501736/301252/311546/246240/295279/313506/316519/362044/499655/252971/89824/24718/361921/305353/60582/59325/24835/25203/81511/293733/303090/303200/308797/315348/360849/362558/497931/498206/498709/691533	46
1779	C vs A Up	GO:0140694	non-membrane-bounded organelle assembly	44/951	379/17859	9.91E-07	1.69E-05	1.29E-05	29304/25515/289054/315438/304477/171304/117042/25498/84393/311546/296344/298850/313506/681185/308492/292263/307805/362044/64205/500797/308761/289997/301701/252918/315298/24835/29236/64515/83789/114212/114482/261730/293733/294286/305882/308064/310344/315740/353302/361416/682908/688802/689399/691531	44
1795	C vs A Up	GO:0009636	response to toxic substance	37/951	301/17859	1.86E-06	3.02E-05	2.30E-05	116502/113898/287610/310392/24649/65155/24312/116637/170496/84024/499870/116484/24464/24787/24718/25728/25542/54237/297437/24296/24567/24834/24835/25075/25203/25698/29221/29244/29261/59103/64045/266807/293874/310553/360588/689415/102554393	37
1824	C vs A Up	GO:0098883	synapse pruning	6/951	10/17859	3.92E-06	5.82E-05	4.43E-05	29687/362634/298566/301227/24232/25021	6
1844	C vs A Up	GO:0007204	positive regulation of cytosolic calcium ion concentration	40/951	359/17859	8.33E-06	0.000117129	8.92E-05	54258/301066/246759/29385/116502/498335/25326/282829/79129/24932/24494/305236/362506/24903/450222/89788/245920/117029/81503/114105/24476/367315/29465/29597/140473/301088/84007/25542/25017/25248/57301/81752/84475/113959/117264/288001/299242/308797/313050/100124593	40
1863	C vs A Up	GO:0001820	serotonin secretion	7/951	17/17859	1.44E-05	0.000192848	0.000146844	83781/116591/25441/501736/65032/25075/25248	7
1879	C vs A Up	GO:0009408	response to heat	21/951	143/17859	2.25E-05	0.00028941	0.000220371	24494/24770/299331/291234/24508/25280/301252/289747/245920/81503/114105/24592/29465/24451/85420/24464/60350/26296/497811/24255/24468	21
1892	C vs A Up	GO:0007584	response to nutrient	35/951	314/17859	2.98E-05	0.00037124	0.00028268	24932/24494/24770/66021/24649/24614/360254/24795/245920/24773/171049/301229/25729/24451/24464/293154/24787/303887/25023/24296/24153/24231/24599/25124/25248/25698/29221/29261/29443/29565/64045/81818/315609/360588/497672	35
2025	C vs A Up	GO:0061635	regulation of protein complex stability	5/951	12/17859	0.000245059	0.002311578	0.001760146	299331/301252/25217/24468/303090	5
2031	C vs A Up	GO:0051341	regulation of oxidoreductase activity	15/951	100/17859	0.000254925	0.002374103	0.001807756	113898/79129/24494/266708/57302/289237/24312/246240/25339/24464/25728/24835/25017/25248/29244	15
2064	C vs A Up	GO:0098657	import into cell	25/951	226/17859	0.00043969	0.003876724	0.002951924	25650/117539/310392/170847/170496/24476/25648/65194/171049/25715/29465/301227/293154/24213/364241/64554/295455/84551/155205/24835/50719/63840/65197/85257/317170	25
2099	C vs A Up	GO:0048143	astrocyte activation	6/951	21/17859	0.000610382	0.005072216	0.003862229	24494/298566/29143/301227/113959/689415	6
2125	C vs A Up	GO:0048678	response to axon injury	16/951	123/17859	0.000822975	0.006576219	0.005007449	25567/29427/24312/361537/29143/171049/116484/64803/301227/24787/24718/25728/54237/25204/29221/362965	16
2136	C vs A Up	GO:1901136	carbohydrate derivative catabolic process	18/951	148/17859	0.000898885	0.007063447	0.005378448	289801/314360/85273/290646/24375/309400/89824/498757/117033/497811/192252/25383/26759/29443/113901/302972/308797/683570	18
2162	C vs A Up	GO:0051346	negative regulation of hydrolase activity	36/951	394/17859	0.001151116	0.008685422	0.006613498	24617/25308/296257/171059/363104/83928/113898/84386/64041/299282/360228/266708/287527/116510/24903/24795/50692/29143/24383/295703/24934/65271/306790/291091/500318/24153/24232/24835/64193/78971/81752/288001/310486/315348/364705/500712	36
2194	C vs A Up	GO:0060142	regulation of syncytium formation by plasma membrane fusion	7/951	33/17859	0.001500301	0.010839675	0.008253849	246759/361537/245920/24251/301227/25124/103690326	7
2205	C vs A Up	GO:0003018	vascular process in circulatory system	25/951	247/17859	0.001587612	0.011297891	0.008602757	29385/314640/287527/29316/25087/24903/65032/298504/116637/24886/140868/29597/25339/85420/24787/25365/25728/24367/114099/24255/24835/25075/29244/63840/288001	25
2218	C vs A Up	GO:0019233	sensory perception of pain	18/951	158/17859	0.001904249	0.013314389	0.010138215	282829/24770/25325/57302/65032/58949/295279/24476/50654/140868/29597/25542/29571/60582/24835/25248/59103/304966	18
2222	C vs A Up	GO:0002679	respiratory burst involved in defense response	4/951	11/17859	0.001950477	0.013438915	0.010233035	114553/289237/29143/301227	4
2296	C vs A Up	GO:0097242	amyloid-beta clearance	7/951	37/17859	0.003004539	0.018967978	0.014443129	498638/301227/25728/24232/24835/25021/113959	7
2322	C vs A Up	GO:0010043	response to zinc ion	10/951	70/17859	0.003794822	0.023251667	0.017704936	24787/25728/24567/25383/25698/29221/81818/287701/313050/689415	10
2360	C vs A Up	GO:0051953	negative regulation of amine transport	7/951	40/17859	0.004737601	0.027784671	0.021156583	24494/64803/60582/24835/25017/25075/25248	7
2375	C vs A Up	GO:0140632	inflammasome complex assembly	5/951	22/17859	0.005224414	0.030096791	0.022917142	58923/301227/305353/287070/362050	5
2393	C vs A Up	GO:0051085	chaperone cofactor-dependent protein refolding	6/951	32/17859	0.006182741	0.034997409	0.026648708	294273/288444/680945/24468/294274/680121	6
2412	C vs A Up	GO:0061684	chaperone-mediated autophagy	4/951	15/17859	0.006802406	0.037672864	0.028685928	299331/301252/24468/680121	4
2426	C vs A Up	GO:0032941	secretion by tissue	8/951	54/17859	0.007398663	0.040385987	0.03075183	282829/79129/364674/65206/29597/24769/25339/298961	8
2430	C vs A Up	GO:0098581	detection of external biotic stimulus	5/951	24/17859	0.007721351	0.041971233	0.031958913	301227/305353/474143/294270/310553	5
2448	C vs A Up	GO:0010225	response to UV-C	4/951	16/17859	0.008693034	0.046238407	0.035208144	116502/680611/360254/296608	4
2451	C vs A Up	GO:0042454	ribonucleoside catabolic process	4/951	16/17859	0.008693034	0.046238407	0.035208144	289801/497811/25383/29443	4
2466	C vs A DN	GO:0071774	response to fibroblast growth factor	27/616	128/17859	2.69E-14	1.24E-10	9.93E-11	79240/29348/58812/310341/25043/494344/306141/499308/83785/25317/25557/291936/24628/294981/25114/64566/311332/25575/361945/291610/25554/60391/60464/79426/116640/298765/362165	27
2468	C vs A DN	GO:0008016	regulation of heart contraction	29/616	200/17859	5.82E-11	7.18E-08	5.76E-08	64553/500050/29412/64672/58812/59266/24806/24212/29161/81812/50664/81516/50672/24925/117018/24179/362242/116600/362036/29716/24781/58971/29413/25026/29713/29717/114862/307721/315870	29
2469	C vs A DN	GO:0098742	cell-cell adhesion via plasma-membrane adhesion molecules	32/616	241/17859	6.25E-11	7.18E-08	5.76E-08	287949/310341/303798/499951/393088/116781/113970/116779/84588/116741/295027/641521/116742/114505/307487/360882/116808/116778/394223/393092/29210/393090/291649/393091/307481/65096/24586/60391/114509/246172/393089/691984	32
2473	C vs A DN	GO:0034329	cell junction assembly	43/616	448/17859	1.43E-09	7.43E-07	5.96E-07	362235/83518/29477/266777/116490/50555/24832/303798/25342/192179/81514/113970/29755/114028/81516/84588/641521/24179/499308/83785/24628/290467/58868/140584/64566/362036/64622/116724/394266/432361/29210/301509/65096/25554/25589/60391/288665/305332/307721/361018/364630/500280/691984	43
2475	C vs A DN	GO:0001503	ossification	41/616	430/17859	4.23E-09	1.94E-06	1.56E-06	116490/113882/310341/24806/192179/81812/364706/315039/81516/310395/310552/83837/83785/85496/306805/24890/63849/58868/81639/140584/499431/64566/24518/363455/25512/304581/291023/24484/25172/25554/29134/79216/83717/85267/287131/294279/310448/362165/367100/499241/100362255	41
2477	C vs A DN	GO:0001763	morphogenesis of a branching structure	29/616	245/17859	7.34E-09	2.81E-06	2.25E-06	687536/24446/29348/310341/353305/29161/114028/310552/306141/24179/83785/25317/291936/24890/24628/294981/499431/64566/311332/296789/25026/499745/292912/25554/25589/25669/114487/116640/298894	29
2478	C vs A DN	GO:0051480	regulation of cytosolic calcium ion concentration	39/616	409/17859	1.02E-08	3.60E-06	2.88E-06	83518/29553/64553/29412/300719/170546/688841/24832/64672/24806/24212/65153/29161/25342/29155/50672/24925/24424/24179/686019/60395/24890/365901/66025/116600/64566/362036/29716/25505/81869/298006/311570/58971/29413/25026/25172/25589/29717/685243	39
2482	C vs A DN	GO:0006816	calcium ion transport	40/616	451/17859	4.92E-08	1.25E-05	1.00E-05	83518/64553/29577/29412/170546/688841/24832/364601/64672/24943/25106/24212/65153/29161/29155/50664/50672/24925/24424/24179/365391/686019/60395/24628/66025/65276/24629/116600/83521/362036/29716/25400/25505/81869/63878/298006/29717/79123/85267/114862	40
2494	C vs A DN	GO:1904064	positive regulation of cation transmembrane transport	22/616	177/17859	2.03E-07	3.22E-05	2.58E-05	83518/64553/81722/24832/24943/25106/29155/24925/117018/24424/24179/686019/24214/116600/362036/29716/25505/81869/58971/25559/54296/29272	22
2501	C vs A DN	GO:0007611	learning or memory	31/616	336/17859	6.93E-07	8.84E-05	7.09E-05	25742/314322/29477/170899/81722/309962/84600/24806/24212/25342/313536/81812/24679/65036/114028/24925/24330/24179/58814/140568/83722/29716/64622/313558/24516/309510/25559/24586/60391/79123/288665	31
2518	C vs A DN	GO:0071277	cellular response to calcium ion	14/616	90/17859	2.35E-06	0.000203376	0.000163029	314322/192189/367160/29155/60565/81639/64566/24518/24516/306285/60391/361433/100360880/100362255	14
2528	C vs A DN	GO:0010463	mesenchymal cell proliferation	11/616	57/17859	3.28E-06	0.000239037	0.000191615	687536/29348/310341/83785/140584/64566/683470/25589/114487/298894/315870	11
2530	C vs A DN	GO:0015669	gas transport	7/616	21/17859	4.28E-06	0.000298094	0.000238956	361619/360504/25632/287167/24440/65207/689064	7
2533	C vs A DN	GO:0044706	multi-multicellular organism process	29/616	333/17859	4.98E-06	0.000336677	0.000269884	313488/680317/314322/29477/25342/289560/29657/113984/89805/24179/79242/83785/24890/116548/25662/84586/25117/25505/394266/63878/25559/25026/292301/24484/25508/89803/363443/100314035/100360880	29
2547	C vs A DN	GO:0042326	negative regulation of phosphorylation	32/616	395/17859	7.43E-06	0.00041639	0.000333783	25164/29477/81722/114856/24446/24832/25106/29161/24679/192270/81516/113984/310552/306141/24179/171088/85496/114906/25136/294981/24362/24779/24516/315833/291610/292912/24484/25658/114509/287005/312279/367100	32
2560	C vs A DN	GO:0040013	negative regulation of locomotion	29/616	350/17859	1.30E-05	0.000627418	0.000502946	313488/81722/114856/314814/29279/24832/25106/94202/113970/93667/113984/310552/89805/114505/24628/24214/140584/64566/311332/298006/25559/296789/363142/24484/305332/306096/312279/361764/108348065	29
2562	C vs A DN	GO:0042391	regulation of membrane potential	36/616	485/17859	1.42E-05	0.000673615	0.000539978	29553/64553/294961/29628/29477/29412/170899/79146/59266/24806/29161/24925/307380/117018/24179/362242/24214/116600/81639/362036/29716/63997/25505/24516/58971/54296/29272/25589/29713/29717/60391/65191/79123/114862/288665/315870	36
2582	C vs A DN	GO:0048638	regulation of developmental growth	31/616	404/17859	2.97E-05	0.001167439	0.000935834	64553/363632/29477/170899/303398/192189/29161/364706/29155/29755/81516/24925/93667/24179/83785/66025/29254/295953/64566/64622/63878/313413/29300/296789/363142/24586/114487/361764/364069/690853/108348065	31
2608	C vs A DN	GO:0032526	response to retinoic acid	16/616	151/17859	6.78E-05	0.002180248	0.001747714	83574/114856/25043/289560/303214/114505/24629/365212/25662/394266/29210/64047/29300/292301/58827/116640	16
2641	C vs A DN	GO:0051384	response to glucocorticoid	24/616	303/17859	0.000142931	0.003732456	0.002991983	25742/314322/114856/25043/289560/65036/140939/83785/25557/25662/64566/25117/394266/25575/25026/24153/25508/29717/79426/89803/298765/361018/100360880/108348065	24
2658	C vs A DN	GO:0034616	response to laminar fluid shear stress	5/616	17/17859	0.000210494	0.004986747	0.003997438	81516/114505/306330/114509/367100	5
2670	C vs A DN	GO:0070857	regulation of bile acid biosynthetic process	4/616	10/17859	0.000249333	0.005558251	0.004455562	25557/252917/113902/25114	4
2671	C vs A DN	GO:0001667	ameboidal-type cell migration	31/616	454/17859	0.000251076	0.005558251	0.004455562	81722/79240/29279/29348/24806/94202/65157/192270/50672/113984/89805/24179/83785/25317/114505/24628/311723/140584/83425/64566/83722/311332/24516/301509/296789/363142/292301/25589/60464/361764/108348065	31
2674	C vs A DN	GO:0000302	response to reactive oxygen species	22/616	277/17859	0.00025716	0.005654661	0.004532846	24916/314322/81722/114856/24446/25352/50664/58936/362245/25557/114505/24629/306330/25086/360504/25575/24779/24516/287167/24440/114509/108348065	22
2685	C vs A DN	GO:0110148	biomineralization	16/616	172/17859	0.000310603	0.006488773	0.005201481	29160/192179/315039/85496/306805/81639/140584/25512/304581/25172/29134/83717/85267/287131/689404/100362255	16
2690	C vs A DN	GO:0014074	response to purine-containing compound	19/616	226/17859	0.000327444	0.006688588	0.005361655	64553/314322/300719/114856/59266/24330/24611/24424/60395/25557/85496/25505/81869/24516/29300/24701/25172/60666/100360880	19
2704	C vs A DN	GO:0007009	plasma membrane organization	14/616	144/17859	0.00046446	0.008909747	0.007142164	314251/310341/29161/296654/307845/362036/116724/313033/108352018/24779/313413/289257/367318/307393	14
2712	C vs A DN	GO:0050918	positive chemotaxis	9/616	68/17859	0.00052258	0.009723804	0.007794722	81722/24446/29348/89805/83785/24628/64566/298006/25589	9
2737	C vs A DN	GO:0031128	developmental induction	7/616	44/17859	0.000708587	0.011958526	0.009586102	499951/25317/294981/140584/25114/64566/114487	7
2738	C vs A DN	GO:0060021	roof of mouth development	11/616	101/17859	0.000718128	0.011958526	0.009586102	116490/29279/303398/353305/315039/58868/140584/64566/683470/25554/294279	11
2760	C vs A DN	GO:0001659	temperature homeostasis	16/616	190/17859	0.000927206	0.014445552	0.011579733	289388/58812/25342/81812/313662/50672/29657/24925/24330/83785/292681/252917/113902/94188/29210/304135	16
2761	C vs A DN	GO:1902895	positive regulation of pri-miRNA transcription by RNA polymerase II	7/616	46/17859	0.000932579	0.014480175	0.011607487	314322/58812/24330/114505/24628/24516/367100	7
2764	C vs A DN	GO:0010666	positive regulation of cardiac muscle cell apoptotic process	5/616	23/17859	0.00096424	0.014808348	0.011870555	24179/308099/25400/29300/24484	5
2767	C vs A DN	GO:0009409	response to cold	9/616	74/17859	0.000976268	0.014808348	0.011870555	314322/81812/24925/81825/24179/83785/113902/54296/25026	9
2780	C vs A DN	GO:0015844	monoamine transport	11/616	107/17859	0.001163088	0.0169163	0.013560316	81755/289727/192189/25342/192179/60565/24179/25505/29504/306285/64347	11
2794	C vs A DN	GO:0005977	glycogen metabolic process	9/616	77/17859	0.00130075	0.018061163	0.014478052	497886/24925/85496/252917/116808/500036/309513/24701/25623	9
2795	C vs A DN	GO:0006073	cellular glucan metabolic process	9/616	77/17859	0.00130075	0.018061163	0.014478052	497886/24925/85496/252917/116808/500036/309513/24701/25623	9
2796	C vs A DN	GO:0044042	glucan metabolic process	9/616	77/17859	0.00130075	0.018061163	0.014478052	497886/24925/85496/252917/116808/500036/309513/24701/25623	9
2800	C vs A DN	GO:0055062	phosphate ion homeostasis	4/616	15/17859	0.001412159	0.019316322	0.015484203	85496/25114/81642/89803	4
2801	C vs A DN	GO:0072506	trivalent inorganic anion homeostasis	4/616	15/17859	0.001412159	0.019316322	0.015484203	85496/25114/81642/89803	4
2819	C vs A DN	GO:1902473	regulation of protein localization to synapse	5/616	26/17859	0.001730692	0.022408507	0.017962937	29477/113970/192254/25400/691984	5
2857	C vs A DN	GO:0035733	hepatic stellate cell activation	4/616	17/17859	0.002330808	0.027258001	0.021850351	24628/252917/24629/83425	4
2863	C vs A DN	GO:0120254	olefinic compound metabolic process	14/616	171/17859	0.002457347	0.028376803	0.022747197	266603/50672/24330/24424/25557/29254/113902/81639/65030/25086/81869/64047/54246/114862	14
2877	C vs A DN	GO:0042698	ovulation cycle	11/616	120/17859	0.002919203	0.032564696	0.026104264	25342/24330/246250/24179/24890/64566/64622/24153/24337/25508/79216	11
2894	C vs A DN	GO:0010863	positive regulation of phospholipase C activity	5/616	30/17859	0.003347109	0.035692147	0.028611267	29412/24179/24890/65276/24629	5
2895	C vs A DN	GO:0099633	protein localization to postsynaptic specialization membrane	5/616	30/17859	0.003347109	0.035692147	0.028611267	266777/113970/25400/252892/691984	5
2896	C vs A DN	GO:0099645	neurotransmitter receptor localization to postsynaptic specialization membrane	5/616	30/17859	0.003347109	0.035692147	0.028611267	266777/113970/25400/252892/691984	5
2901	C vs A DN	GO:0009404	toxin metabolic process	4/616	19/17859	0.00359378	0.03779637	0.030298038	25557/25256/25508/29515	4
2956	C vs A DN	GO:1901879	regulation of protein depolymerization	9/616	94/17859	0.005125983	0.04798171	0.038462733	314814/314251/58814/84510/296654/25491/289257/313866/108348065	9
2977	C vs A DN	GO:0070316	regulation of G0 to G1 transition	3/616	11/17859	0.005476966	0.048783212	0.039105227	25164/363632/306226	3
2981	C vs A DN	GO:0099612	protein localization to axon	3/616	11/17859	0.005476966	0.048783212	0.039105227	50555/116724/25263	3
