# Supplementary material for: RNA-Sequencing approach for exploring the therapeutic effect of umbilical cord mesenchymal stem/stromal cells on lipopolysaccharide-induced acute lung injury
Source: Front Immunol. 2022 Oct 20;13:1021102. doi: 10.3389/fimmu.2022.1021102 (PMC9632738; doi:10.3389/fimmu.2022.1021102)
Supplement: Supplementary file 2 [file DataSheet_2.csv]

	Cluster	ID	Description	GeneRatio	BgRatio	pvalue	p.adjust	qvalue	geneID	Count
1	B vs A Up	rno04610	Complement and coagulation cascades	20/272	86/8963	6.64E-13	1.78E-10	1.52E-10	24617/24235/295703/84007/192262/29687/362634/298566/25021/24153/24903/25087/288001/155012/50692/312102/24232/113959/294257/79126	20
2	B vs A Up	rno05150	Staphylococcus aureus infection	18/272	100/8963	8.92E-10	1.20E-07	1.02E-07	84007/192262/29687/362634/298566/58949/291755/25021/365183/155012/289211/116591/498276/24232/113959/294273/294257/79126	18
3	B vs A Up	rno05140	Leishmaniasis	14/272	71/8963	2.06E-08	1.84E-06	1.57E-06	29513/114553/66021/24493/25493/171361/310553/79129/25021/116591/498276/24232/294273/24835	14
4	B vs A Up	rno05133	Pertussis	14/272	73/8963	2.99E-08	2.00E-06	1.71E-06	29513/60665/24235/24493/295703/24773/192262/29687/362634/298566/60350/25021/24232/24835	14
5	B vs A Up	rno04060	Cytokine-cytokine receptor interaction	26/272	269/8963	1.53E-07	8.18E-06	6.97E-06	171081/287561/60665/24493/60582/100124593/57301/24770/171334/298518/25542/25647/287437/117022/171106/29538/24932/117551/29373/500592/360579/54258/117029/680609/24835/24536	26
6	B vs A Up	rno05142	Chagas disease	15/272	104/8963	4.90E-07	2.19E-05	1.87E-05	29513/24617/24770/25493/310553/25542/29687/362634/298566/24903/25087/288001/24232/338457/24835	15
7	B vs A Up	rno04110	Cell cycle	14/272	127/8963	2.89E-05	0.001105323	0.000942086	54237/64193/297176/171576/315330/291885/114494/25515/360621/64515/315852/114212/100364016/25203	14
8	B vs A Up	rno04145	Phagosome	17/272	185/8963	4.48E-05	0.001421952	0.001211955	114553/66021/310553/24773/498638/79129/60350/25021/50654/365183/24974/501854/289211/116591/498276/24232/294273	17
9	B vs A Up	rno04061	Viral protein interaction with cytokine and cytokine receptor	11/272	85/8963	4.78E-05	0.001421952	0.001211955	287561/60665/57301/24770/25542/29538/117551/360579/54258/117029/24835	11
10	B vs A Up	rno05152	Tuberculosis	16/272	177/8963	9.13E-05	0.002447233	0.002085819	29513/24493/310553/60350/25021/171293/50654/25441/289211/116591/498276/24232/338457/294273/24835/450223	16
11	B vs A Up	rno04380	Osteoclast differentiation	12/272	121/8963	0.000294762	0.007181462	0.006120885	29513/114553/24493/25493/79129/301227/292594/289211/116591/498276/24835/690906	12
12	B vs A Up	rno04640	Hematopoietic cell lineage	10/272	90/8963	0.000377585	0.008432735	0.007187367	24493/298518/25647/117022/24932/60350/25021/690492/294273/24835	10
13	B vs A Up	rno04657	IL-17 signaling pathway	10/272	92/8963	0.000451283	0.009303374	0.007929427	287561/29513/60665/24770/25493/171052/170496/29538/309114/24835	10
14	B vs A Up	rno04620	Toll-like receptor signaling pathway	10/272	93/8963	0.000492391	0.009425763	0.008033741	29513/317468/303200/25493/310553/25542/60350/684440/338457/24835	10
15	B vs A Up	rno04936	Alcoholic liver disease	12/272	135/8963	0.00079976	0.014289042	0.012178799	29513/303200/25493/84007/29687/362634/298566/60350/83792/24232/113959/24835	12
16	B vs A Up	rno04210	Apoptosis	12/272	136/8963	0.000853947	0.014303614	0.012191218	171081/25493/64529/25425/293625/492821/171293/50654/170929/252929/64041/24835	12
17	B vs A Up	rno05323	Rheumatoid arthritis	9/272	86/8963	0.001139091	0.017726769	0.015108833	60665/24493/24770/310553/25542/287437/29538/294273/24835	9
18	B vs A Up	rno05143	African trypanosomiasis	6/272	40/8963	0.001190604	0.017726769	0.015108833	25544/24903/25087/288001/338457/24835	6
19	B vs A Up	rno04062	Chemokine signaling pathway	14/272	182/8963	0.001264691	0.0178388	0.015204319	287561/114553/60665/100124593/57301/24770/25493/25542/29538/117551/304109/360579/54258/117029	14
20	B vs A Up	rno04115	p53 signaling pathway	8/272	73/8963	0.001579941	0.021171203	0.018044584	54237/24617/293625/492821/114212/362720/100364016/25203	8
21	B vs A Up	rno05134	Legionellosis	7/272	58/8963	0.00175556	0.022404287	0.019095562	25493/171361/310553/60350/25021/24232/24835	7
22	B vs A Up	rno04142	Lysosome	11/272	134/8963	0.002483236	0.030250329	0.025782881	314360/63865/64529/286898/25425/316519/171293/50654/287435/367562/252929	11
23	B vs A Up	rno05322	Systemic lupus erythematosus	10/272	119/8963	0.003256029	0.03793982	0.032336767	304833/192262/29687/362634/298566/116591/498276/24232/294273/24835	10
24	B vs A Up	rno04114	Oocyte meiosis	10/272	120/8963	0.003459478	0.038630838	0.032925734	29513/54237/64193/297176/315330/25515/363174/64515/100364016/25203	10
25	B vs A Up	rno05171	Coronavirus disease - COVID-19	19/272	318/8963	0.003701077	0.039675545	0.033816156	29513/66021/317468/24770/25493/84007/310553/192262/29687/362634/298566/102555453/690845/684440/498276/24232/113959/294257/24835	19
26	B vs A Up	rno03460	Fanconi anemia pathway	6/272	51/8963	0.004230593	0.043607653	0.03716756	360847/100360594/497672/499870/360588/312641	6
27	B vs A Up	rno05417	Lipid and atherosclerosis	14/272	209/8963	0.004536462	0.045028587	0.038378647	29513/114553/25544/66021/303200/24770/25493/310553/25542/79129/60350/24787/24296/24835	14
28	B vs A Up	rno04612	Antigen processing and presentation	8/272	87/8963	0.004774098	0.045694934	0.038946585	63865/64529/24932/290644/50654/24974/294273/24835	8
29	B vs A DN	rno04260	Cardiac muscle contraction	14/178	88/8963	1.59E-09	3.91E-07	3.57E-07	24212/24214/59299/25250/29209/29557/689560/29248/290561/25278/292905/29556/24837/688228	14
30	B vs A DN	rno05143	African trypanosomiasis	9/178	40/8963	6.32E-08	7.77E-06	7.08E-06	24602/25632/287167/361619/689064/360504/24681/24440/100134871	9
31	B vs A DN	rno05414	Dilated cardiomyopathy	11/178	94/8963	2.30E-06	0.000188493	0.000171798	64672/81008/295929/29557/689560/29248/24179/290561/685269/29556/24837	11
32	B vs A DN	rno04261	Adrenergic signaling in cardiomyocytes	13/178	148/8963	7.13E-06	0.000438664	0.000399809	64672/24212/24214/29557/689560/29248/24179/290561/29413/29556/24837/688228/24245	13
33	B vs A DN	rno05144	Malaria	8/178	55/8963	1.13E-05	0.000486273	0.000443201	84349/25632/287167/361619/689064/360504/24440/100134871	8
34	B vs A DN	rno05410	Hypertrophic cardiomyopathy	10/178	91/8963	1.19E-05	0.000486273	0.000443201	81008/295929/29557/689560/29248/24179/290561/685269/29556/24837	10
35	B vs A DN	rno04024	cAMP signaling pathway	13/178	217/8963	0.000374483	0.013160419	0.011994733	64672/140586/25342/24212/314322/24602/59266/24214/689560/29248/58971/25033/24245	13
36	B vs A DN	rno05310	Asthma	4/178	26/8963	0.001597225	0.049114661	0.044764325	84349/58826/303414/24984	4
37	C vs B Up	rno04060	Cytokine-cytokine receptor interaction	35/221	269/8963	2.70E-16	6.22E-14	4.95E-14	287561/84349/114105/84475/25325/24494/288905/24770/25712/298518/287673/116637/366518/29385/117022/362506/308977/117551/498951/690369/171333/25572/500598/246759/245920/305236/498335/500318/287562/500590/25704/25746/117029/373540/294797	35
38	C vs B Up	rno04061	Viral protein interaction with cytokine and cytokine receptor	21/221	85/8963	7.11E-16	8.18E-14	6.51E-14	287561/114105/84475/25325/24770/287673/116637/366518/29385/362506/117551/498951/246759/245920/305236/498335/287562/25704/25746/117029/373540	21
39	C vs B Up	rno05340	Primary immunodeficiency	12/221	36/8963	2.79E-11	2.14E-09	1.70E-09	24812/24811/304577/84349/85483/24931/313050/25710/315609/301348/64545/294797	12
40	C vs B Up	rno04659	Th17 cell differentiation	18/221	104/8963	5.79E-11	3.33E-09	2.65E-09	25300/24494/288905/25712/313050/317382/25124/308977/300678/25710/315609/301348/85420/171333/24984/309622/25704/25746	18
41	C vs B Up	rno04658	Th1 and Th2 cell differentiation	15/221	89/8963	3.57E-09	1.64E-07	1.31E-07	25300/25712/313050/25124/367264/300678/25710/315609/301348/85420/171333/24984/309622/25704/25746	15
42	C vs B Up	rno05322	Systemic lupus erythematosus	16/221	119/8963	3.08E-08	1.06E-06	8.43E-07	84349/25408/25325/25712/25660/29687/304966/24984/406161/309622/690795/24232/310678/684762/102548682/102549173	16
43	C vs B Up	rno04660	T cell receptor signaling pathway	15/221	104/8963	3.22E-08	1.06E-06	8.43E-07	84349/25300/25325/363577/24931/25712/313050/25660/300678/25710/315609/301348/85420/64545/63835	15
44	C vs B Up	rno04514	Cell adhesion molecules	19/221	180/8963	8.41E-08	2.42E-06	1.93E-06	294228/84349/25408/25544/29259/24931/25660/497761/499342/309304/25752/24984/361432/368153/309622/414788/64545/63835/363784	19
45	C vs B Up	rno05321	Inflammatory bowel disease	11/221	61/8963	2.26E-07	5.41E-06	4.30E-06	25325/24494/25712/317382/25124/367264/308977/171333/24984/309622/373540	11
46	C vs B Up	rno05235	PD-L1 expression and PD-1 checkpoint pathway in cancer	13/221	89/8963	2.35E-07	5.41E-06	4.30E-06	25300/25712/299206/313050/25660/25124/300678/25710/315609/499342/301348/85420/309178	13
47	C vs B Up	rno04640	Hematopoietic cell lineage	13/221	90/8963	2.69E-07	5.62E-06	4.48E-06	24494/24931/298518/117022/497761/300678/25710/315609/54236/24984/309622/25704/294797	13
48	C vs B Up	rno04612	Antigen processing and presentation	12/221	87/8963	1.30E-06	2.50E-05	1.99E-05	24812/24811/294228/85483/24931/25712/29614/24984/368153/309622/414788/287716	12
49	C vs B Up	rno05142	Chagas disease	13/221	104/8963	1.48E-06	2.61E-05	2.08E-05	24617/25300/25325/24494/24770/25712/29687/300678/25710/315609/287562/24232/24599	13
50	C vs B Up	rno04062	Chemokine signaling pathway	17/221	182/8963	2.33E-06	3.64E-05	2.90E-05	287561/114105/84475/363577/24770/287673/116637/25124/29385/362506/117551/246759/245920/305236/498335/287562/117029	17
51	C vs B Up	rno05330	Allograft rejection	10/221	62/8963	2.37E-06	3.64E-05	2.90E-05	294228/84349/25408/25325/25712/25660/24984/368153/309622/414788	10
52	C vs B Up	rno04940	Type I diabetes mellitus	10/221	69/8963	6.46E-06	9.19E-05	7.32E-05	294228/25408/24494/25712/25660/116660/24984/368153/309622/414788	10
53	C vs B Up	rno05144	Malaria	9/221	55/8963	6.79E-06	9.19E-05	7.32E-05	84349/25544/25325/24494/24770/25712/287562/100134871/24934	9
54	C vs B Up	rno04672	Intestinal immune network for IgA production	8/221	43/8963	8.29E-06	9.66E-05	7.69E-05	84349/25408/25325/25660/690369/24984/309622/64545	8
55	C vs B Up	rno05140	Leishmaniasis	10/221	71/8963	8.40E-06	9.66E-05	7.69E-05	25325/24494/25712/24799/25124/304966/24984/309622/24232/24599	10
56	C vs B Up	rno05320	Autoimmune thyroid disease	10/221	71/8963	8.40E-06	9.66E-05	7.69E-05	294228/84349/25408/25325/25660/24984/368153/309622/414788/63835	10
57	C vs B Up	rno05332	Graft-versus-host disease	9/221	61/8963	1.63E-05	0.000178388	0.000142057	294228/25408/24494/25712/25660/24984/368153/309622/414788	9
58	C vs B Up	rno05145	Toxoplasmosis	12/221	111/8963	1.72E-05	0.000179804	0.000143185	84349/252971/85483/25325/25712/25124/24984/303163/303090/309622/117029/24599	12
59	C vs B Up	rno04621	NOD-like receptor signaling pathway	15/221	178/8963	3.19E-05	0.000319446	0.000254387	114105/287362/304987/24494/24770/25124/246240/304266/310917/685067/287562/171164/362050/246268/64476	15
60	C vs B Up	rno05323	Rheumatoid arthritis	10/221	86/8963	4.66E-05	0.000432171	0.000344154	25408/114105/24494/24770/25712/25660/24984/287562/309622/63835	10
61	C vs B Up	rno05143	African trypanosomiasis	7/221	40/8963	4.70E-05	0.000432171	0.000344154	25544/25325/24494/25712/24602/66029/100134871	7
62	C vs B Up	rno04260	Cardiac muscle contraction	10/221	88/8963	5.70E-05	0.0005038	0.000401196	59299/29209/29639/29248/290561/25278/292905/29556/24837/688228	10
63	C vs B Up	rno05166	Human T-cell leukemia virus 1 infection	17/221	249/8963	0.000137308	0.001129107	0.000899151	294228/313050/25335/315330/117022/114494/300678/25710/315609/690369/24984/64515/368153/309622/414788/25704/25746	17
64	C vs B Up	rno04630	JAK-STAT signaling pathway	13/221	158/8963	0.000137909	0.001129107	0.000899151	252971/25325/288905/25712/298518/25124/367264/308977/690369/171333/25704/25746/294797	13
65	C vs B Up	rno05169	Epstein-Barr virus infection	16/221	226/8963	0.000142366	0.001129107	0.000899151	24812/24811/294228/25300/25124/114494/300678/25710/315609/298693/245920/24984/368153/309622/246268/414788	16
66	C vs B Up	rno05416	Viral myocarditis	9/221	85/8963	0.000231733	0.00177662	0.001414791	294228/84349/25408/25660/29556/24984/368153/309622/414788	9
67	C vs B Up	rno04668	TNF signaling pathway	10/221	111/8963	0.000397168	0.002929472	0.002332852	246208/25544/114105/24494/24770/24508/246240/245920/287562/680611	10
68	C vs B Up	rno05133	Pertussis	8/221	73/8963	0.000407579	0.002929472	0.002332852	287362/25325/24494/24508/29687/406161/24232/24599	8
69	C vs B Up	rno04145	Phagosome	13/221	185/8963	0.000644267	0.004490347	0.003575837	24812/24811/294228/300218/246118/291081/304966/24984/365183/368153/309622/414788/24232	13
70	C vs B Up	rno05150	Staphylococcus aureus infection	9/221	100/8963	0.000778322	0.005265119	0.004192818	287701/25325/29687/304966/24984/365183/406161/309622/24232	9
71	C vs B Up	rno05162	Measles	11/221	144/8963	0.000842715	0.005537841	0.004409997	24575/24494/25660/25124/300678/25710/315609/246268/25704/25746/498286	11
72	C vs B Up	rno05164	Influenza A	12/221	169/8963	0.000945442	0.006040322	0.004810142	24575/85483/287362/24494/24770/25712/25124/245920/24984/287562/309622/246268	12
73	C vs B Up	rno04110	Cell cycle	10/221	127/8963	0.001144756	0.007116052	0.005666787	313479/316273/315330/291885/114494/25515/291927/64515/296137/25203	10
74	C vs B Up	rno04623	Cytosolic DNA-sensing pathway	6/221	55/8963	0.002220571	0.013440296	0.010703027	304987/24494/171091/116637/246240/245920	6
75	C vs B Up	rno04064	NF-kappa B signaling pathway	8/221	98/8963	0.002821758	0.016641137	0.013251981	84349/114105/24494/313050/116637/362506/301348/85420	8
76	C vs B Up	rno05310	Asthma	4/221	26/8963	0.003510573	0.020185792	0.016074727	84349/25325/24984/309622	4
77	C vs B Up	rno05135	Yersinia infection	9/221	135/8963	0.006102114	0.03423137	0.027259764	287362/25325/24494/24931/24770/313050/499537/301348/287562	9
78	C vs B Up	rno04625	C-type lectin receptor signaling pathway	8/221	113/8963	0.006707188	0.036729842	0.029249393	287362/25325/24494/24508/25124/117551/450222/680611	8
79	C vs B Up	rno04657	IL-17 signaling pathway	7/221	92/8963	0.007495404	0.040091694	0.031926566	287561/114105/24494/24770/25712/245920/287562	7
80	C vs B Up	rno04620	Toll-like receptor signaling pathway	7/221	93/8963	0.007940438	0.041506835	0.033053498	25408/24494/116637/25124/246759/245920/305236	7
81	C vs B Up	rno02010	ABC transporters	5/79	55/8963	0.000115379	0.01875057	0.01646805	24646/24891/170913/313210/303639	5
82	C vs B Up	rno04020	Calcium signaling pathway	9/79	238/8963	0.000230068	0.01875057	0.01646805	24411/81677/170546/25444/29716/24925/307100/25589/60464	9
83	C vs B Up	rno04924	Renin secretion	5/79	72/8963	0.000412957	0.022437318	0.019706007	83731/29716/24925/66012/307100	5
84	C vs B Up	rno04970	Salivary secretion	5/79	81/8963	0.000710996	0.028973081	0.025446167	83731/170546/24925/66012/307100	5
85	C vs B Up	rno04744	Phototransduction	3/79	26/8963	0.001480692	0.045576762	0.040028671	365901/83686/307100	3
86	C vs B Up	rno04713	Circadian entrainment	5/79	98/8963	0.001677672	0.045576762	0.040028671	24411/170546/29716/66012/307100	5
87	C vs A Up	rno04061	Viral protein interaction with cytokine and cytokine receptor	30/558	85/8963	1.04E-15	3.09E-13	2.39E-13	287561/114105/81503/60665/84475/25325/57301/301088/24770/25542/116637/29385/301365/362506/29538/117539/117551/246759/245920/305236/498335/301066/360579/287562/25704/54258/25746/117029/373540/24835	30
88	C vs A Up	rno04060	Cytokine-cytokine receptor interaction	53/558	269/8963	2.46E-14	3.66E-12	2.83E-12	171081/287561/361795/114105/81503/60665/84475/25325/24494/60582/100124593/57301/301088/24770/171334/298518/25542/116637/25647/287437/29385/117022/301365/498206/362506/29538/24932/117539/117551/690369/171333/25572/500598/246759/245920/305236/289747/498335/497942/301066/500318/360579/287562/310132/500590/25704/54258/25746/117029/680609/373540/24835/294797	53
89	C vs A Up	rno05150	Staphylococcus aureus infection	30/558	100/8963	1.50E-13	1.49E-11	1.15E-11	309621/363930/287701/25325/84007/24548/312705/192262/29687/362634/298566/58949/25021/295279/304966/24367/365183/309622/294269/294270/289211/116591/498276/24232/113959/294274/294273/294257/24231/79126	30
90	C vs A Up	rno05140	Leishmaniasis	25/558	71/8963	2.82E-13	2.10E-11	1.63E-11	309621/114553/66021/25325/24494/500904/25493/171361/310553/25023/79129/25124/25021/295279/304966/309622/294269/294270/116591/498276/24232/294274/294273/24835/24599	25
91	C vs A Up	rno04610	Complement and coagulation cascades	26/558	86/8963	5.33E-12	3.18E-10	2.46E-10	24617/287527/24235/295703/84007/24548/312705/25584/192262/29687/362634/298566/25021/24367/24153/24903/25087/288001/29243/50692/312102/24232/113959/294257/24231/79126	26
92	C vs A Up	rno04612	Antigen processing and presentation	26/558	87/8963	7.17E-12	3.56E-10	2.76E-10	309621/24812/24811/85483/63865/24931/24930/299331/64529/24932/24223/29614/290644/301252/50654/25217/24974/368153/309622/294269/294270/24468/294274/294273/24835/29683	26
93	C vs A Up	rno04659	Th17 cell differentiation	28/558	104/8963	1.82E-11	7.76E-10	6.00E-10	309621/25300/24494/299331/25493/303496/313050/317382/25124/300678/25710/315609/24932/301348/81511/25326/85420/171333/301252/368158/309622/294269/294270/25704/294274/25746/294273/680609	28
94	C vs A Up	rno04658	Th1 and Th2 cell differentiation	25/558	89/8963	8.20E-11	3.04E-09	2.35E-09	309621/25300/171334/25493/303496/313050/25124/367264/300678/25710/315609/24932/301348/81511/25326/85420/171333/309622/294269/294270/25704/294274/25746/294273/156726	25
95	C vs A Up	rno04062	Chemokine signaling pathway	37/558	182/8963	9.17E-11	3.04E-09	2.35E-09	287561/114553/114105/81503/60665/84475/100124593/57301/301088/363577/24770/366957/25493/25542/116637/25023/25124/29385/362506/29538/117551/25326/304109/246759/245920/305236/497931/498335/497942/301066/360579/287562/29431/317371/54258/117029/25156	37
96	C vs A Up	rno04640	Hematopoietic cell lineage	25/558	90/8963	1.07E-10	3.19E-09	2.47E-09	309621/24494/24931/24930/298518/25647/117022/497761/300678/25710/315609/24932/60350/25021/54236/295279/309622/294269/294270/690492/25704/294274/294273/24835/294797	25
97	C vs A Up	rno04145	Phagosome	37/558	185/8963	1.51E-10	4.08E-09	3.16E-09	309621/24812/24811/114553/305353/66021/297932/500904/310553/24773/24548/312705/117596/498638/79129/300218/246118/291081/60350/291327/25021/50654/295279/304966/365183/24974/368153/309622/294269/294270/501854/289211/116591/498276/24232/294274/294273	37
98	C vs A Up	rno05323	Rheumatoid arthritis	24/558	86/8963	2.29E-10	5.68E-09	4.39E-09	309621/361795/25408/114105/81503/60665/24494/297932/24770/310553/25660/25542/117596/287437/498206/29538/287562/309622/294269/294270/294274/294273/63835/24835	24
99	C vs A Up	rno05171	Coronavirus disease - COVID-19	50/558	318/8963	7.74E-10	1.77E-08	1.37E-08	64205/66021/317468/24494/24770/25493/29304/84007/310553/28298/81769/292964/24548/312705/192262/25023/29687/362634/298566/25124/83789/293418/64638/29236/290641/245920/24367/117042/294282/102555453/100359951/100362149/100362684/287562/690845/103690996/108349682/81770/100360841/498840/691531/684440/498276/24232/296596/113959/26962/294257/24231/24835	50
100	C vs A Up	rno05340	Primary immunodeficiency	15/558	36/8963	1.12E-09	2.38E-08	1.84E-08	24812/24811/304577/85483/24931/24930/313050/25710/315609/24932/301348/25326/64545/367901/294797	15
101	C vs A Up	rno05321	Inflammatory bowel disease	19/558	61/8963	2.30E-09	4.57E-08	3.54E-08	309621/25325/24494/171334/303496/310553/317382/25124/367264/301365/171333/368158/309622/294269/294270/294274/294273/373540/24835	19
102	C vs A Up	rno04110	Cell cycle	28/558	127/8963	2.77E-09	5.16E-08	3.99E-08	54237/29728/29685/64193/297176/680111/171576/312046/313479/308937/316273/315330/291885/25729/114494/312538/25515/293155/25737/307511/360621/64515/315852/296137/114212/287961/100364016/25203	28
103	C vs A Up	rno03030	DNA replication	14/558	35/8963	7.68E-09	1.35E-07	1.04E-07	288414/116468/29728/29685/299112/316273/85241/81513/291885/312538/84490/25737/246327/304573	14
104	C vs A Up	rno05322	Systemic lupus erythematosus	25/558	119/8963	5.50E-08	9.11E-07	7.04E-07	309621/25408/25325/25660/58940/500987/312705/192262/29687/362634/298566/295279/304966/295277/364723/309622/294269/294270/116591/498276/24232/294274/294273/24231/24835	25
105	C vs A Up	rno05142	Chagas disease	23/558	104/8963	6.91E-08	1.08E-06	8.38E-07	24617/305353/25300/25325/24494/89788/24770/25493/310553/25542/29687/362634/298566/300678/25710/315609/287562/24903/25087/288001/24232/24835/24599	23
106	C vs A Up	rno04380	Osteoclast differentiation	25/558	121/8963	7.78E-08	1.16E-06	8.97E-07	114553/252971/24494/155918/500904/25493/313050/79129/301227/25124/498206/361537/295279/304966/691533/292594/289211/116591/498276/367901/361493/683463/100912456/24835/690906	25
107	C vs A Up	rno05133	Pertussis	18/558	73/8963	3.30E-07	4.69E-06	3.63E-06	60665/24235/25325/24494/295703/24508/24773/312705/192262/29687/362634/298566/60350/25021/24232/24231/24835/24599	18
108	C vs A Up	rno05152	Tuberculosis	30/558	177/8963	4.13E-07	5.60E-06	4.33E-06	309621/305353/85483/25325/24494/297932/310553/64625/25124/117539/60350/291327/25021/171293/50654/295279/25441/304966/309622/294269/294270/289211/116591/498276/24232/294274/294273/24835/24599/450223	30
109	C vs A Up	rno05145	Toxoplasmosis	22/558	111/8963	9.98E-07	1.29E-05	1.00E-05	309621/252971/85483/25325/78971/303200/25493/310553/25124/117539/497931/303163/303090/309622/294269/294270/24468/294274/117029/294273/24835/24599	22
110	C vs A Up	rno04660	T cell receptor signaling pathway	21/558	104/8963	1.28E-06	1.59E-05	1.23E-05	25300/25325/155918/363577/24931/24930/25493/313050/25660/300678/25710/315609/24932/301348/81511/85420/29431/64545/25156/63835/24835	21
111	C vs A Up	rno04064	NF-kappa B signaling pathway	20/558	98/8963	1.92E-06	2.29E-05	1.77E-05	361795/114105/81503/24494/78971/25493/313050/116637/25023/498206/362506/301348/81511/60350/293625/85420/170929/687813/367901/24835	20
112	C vs A Up	rno04672	Intestinal immune network for IgA production	12/558	43/8963	7.77E-06	8.91E-05	6.89E-05	309621/25408/25325/25660/287437/690369/309622/294269/294270/64545/294274/294273	12
113	C vs A Up	rno04650	Natural killer cell mediated cytotoxicity	19/558	99/8963	8.93E-06	9.86E-05	7.63E-05	25300/155918/366957/313050/25023/64625/301348/81511/117547/361537/25441/304966/29431/501869/116591/25156/24835/29683/24934	19
114	C vs A Up	rno05169	Epstein-Barr virus infection	32/558	226/8963	9.61E-06	0.000102266	7.91E-05	309621/24812/24811/116502/25300/303200/25493/310553/64625/25124/25729/114494/300678/25710/315609/64547/24223/81818/25326/316077/245920/25217/24974/368153/309622/294269/294270/294274/294273/367901/156726/24835	32
115	C vs A Up	rno05310	Asthma	9/558	26/8963	1.58E-05	0.000162374	0.000125609	309621/25325/25441/309622/294269/294270/294274/294273/24835	9
116	C vs A Up	rno05235	PD-L1 expression and PD-1 checkpoint pathway in cancer	17/558	89/8963	2.81E-05	0.00027198	0.000210398	25300/303200/25493/299206/313050/310553/25660/25124/300678/25710/315609/499342/24932/301348/81511/85420/309178	17
117	C vs A Up	rno05166	Human T-cell leukemia virus 1 infection	33/558	249/8963	2.83E-05	0.00027198	0.000210398	309621/84509/64193/297176/25493/171576/313050/25335/315330/117022/25729/114494/300678/25710/315609/24932/24223/25326/690369/293155/64515/24974/368153/309622/294269/294270/114212/25704/294274/25746/294273/100364016/24835	33
118	C vs A Up	rno04621	NOD-like receptor signaling pathway	26/558	178/8963	3.82E-05	0.000355809	0.000275246	114105/81503/29465/66021/24494/78971/24770/299331/25493/58923/297508/64529/116484/79129/25124/300732/301252/246240/304266/310917/685067/287562/171164/362050/498840/24835	26
119	C vs A Up	rno04514	Cell adhesion molecules	26/558	180/8963	4.64E-05	0.00041939	0.000324431	309621/363930/25408/25544/362800/24931/24930/25660/295322/497761/499342/309304/24932/25021/25752/311426/24974/368153/309622/294269/294270/64545/294274/294273/63835/363784	26
120	C vs A Up	rno04668	TNF signaling pathway	19/558	111/8963	4.81E-05	0.000421923	0.000326391	246208/25544/114105/81503/60665/24494/78971/303200/24770/25493/24508/301365/29538/246240/245920/287562/680611/687813/24835	19
121	C vs A Up	rno05332	Graft-versus-host disease	13/558	61/8963	7.55E-05	0.000642951	0.000497373	309621/25408/24494/25660/24974/368153/309622/294269/294270/294274/294273/24835/29683	13
122	C vs A Up	rno05135	Yersinia infection	21/558	135/8963	8.40E-05	0.000695459	0.000537992	54227/25325/24494/155918/303200/24931/24770/24930/366957/25493/58923/313050/25661/24932/301348/81511/287562/317371/498276/25156/24835	21
123	C vs A Up	rno05143	African trypanosomiasis	10/558	40/8963	0.000124699	0.00100433	0.000776928	25544/25325/24494/25023/64517/24903/25087/288001/66029/24835	10
124	C vs A Up	rno04620	Toll-like receptor signaling pathway	16/558	93/8963	0.000176649	0.001385304	0.001071641	25408/305353/317468/24494/303200/25493/310553/25542/116637/25124/60350/246759/245920/305236/684440/24835	16
125	C vs A Up	rno05134	Legionellosis	12/558	58/8963	0.000191468	0.00146301	0.001131753	114105/81503/24494/25493/171361/310553/60350/25021/293725/24468/24232/24835	12
126	C vs A Up	rno05146	Amoebiasis	16/558	96/8963	0.000258215	0.001923705	0.001488136	114105/81503/25325/24494/89788/310553/25023/29221/25661/117022/364705/60350/25021/501854/24835/24599	16
127	C vs A Up	rno04210	Apoptosis	20/558	136/8963	0.00026879	0.001953641	0.001511294	171081/116502/78971/25493/64529/64625/300985/116685/300218/64547/293625/492821/171293/50654/293676/170929/687813/252929/64041/24835	20
128	C vs A Up	rno04940	Type I diabetes mellitus	13/558	69/8963	0.000280899	0.001993045	0.001541777	309621/25408/24494/25660/116660/24974/368153/309622/294269/294270/294274/294273/24835	13
129	C vs A Up	rno05330	Allograft rejection	12/558	62/8963	0.000369187	0.002558553	0.001979241	309621/25408/25325/25660/24974/368153/309622/294269/294270/294274/294273/24835	12
130	C vs A Up	rno04657	IL-17 signaling pathway	15/558	92/8963	0.000508969	0.003447108	0.002666607	287561/114105/81503/60665/24494/24770/299331/25493/170496/29538/301252/309114/245920/287562/24835	15
131	C vs A Up	rno04662	B cell receptor signaling pathway	13/558	77/8963	0.000845081	0.005596317	0.004329189	293618/366957/25493/25023/691533/292594/289211/25156/367901/361493/683463/100912456/690906	13
132	C vs A Up	rno03460	Fanconi anemia pathway	10/558	51/8963	0.001012098	0.006556632	0.005072068	360254/360847/100360594/361435/497672/287634/499870/691105/360588/312641	10
133	C vs A Up	rno04613	Neutrophil extracellular trap formation	23/558	185/8963	0.001119173	0.007096032	0.005489336	363930/114553/66021/317468/500904/366957/310553/58940/500987/25023/79129/25021/295279/304966/24367/295277/364723/684440/116591/498276/24232/113959/65054	23
134	C vs A Up	rno05320	Autoimmune thyroid disease	12/558	71/8963	0.001311635	0.008143066	0.006299299	309621/25408/25325/25660/24974/368153/309622/294269/294270/294274/294273/63835	12
135	C vs A Up	rno05170	Human immunodeficiency virus 1 infection	27/558	234/8963	0.001358748	0.008263404	0.00639239	24812/24811/116502/54237/25300/303200/366957/25493/310553/308937/25023/64625/300678/25710/315609/24932/24223/307511/25217/29431/24974/368153/498840/117029/100364016/24835/25203	27
136	C vs A Up	rno04914	Progesterone-mediated oocyte maturation	14/558	92/8963	0.001551109	0.009244609	0.007151429	54237/29398/261730/297176/299331/114494/25515/301252/293155/293502/307511/296137/100364016/25203	14
137	C vs A Up	rno01523	Antifolate resistance	7/558	29/8963	0.001634824	0.009552499	0.007389605	24494/299857/24312/293154/171049/29261/24835	7
138	C vs A Up	rno05417	Lipid and atherosclerosis	24/558	209/8963	0.002622165	0.015027023	0.011624578	114553/305353/25544/114105/81503/66021/24494/303200/500904/24770/299331/25493/310553/25542/64625/79129/60350/24787/24296/301252/287562/24468/25156/24835	24
139	C vs A Up	rno03440	Homologous recombination	8/558	41/8963	0.00329462	0.018524465	0.014330123	360254/298429/64557/497672/287634/499870/313063/360588	8
140	C vs A Up	rno05162	Measles	18/558	144/8963	0.003520966	0.019430519	0.015031027	116502/317468/24494/25493/310553/25660/64625/25124/25729/300678/25710/315609/25326/24468/289211/25704/25746/498286	18
141	C vs A Up	rno00670	One carbon pool by folate	5/558	18/8963	0.003990941	0.021335534	0.016504705	299857/680308/24312/361472/29261	5
142	C vs A Up	rno03010	Ribosome	25/558	228/8963	0.004009362	0.021335534	0.016504705	64205/29304/28298/81769/292964/83789/293418/64638/29236/290641/117042/294282/102555453/100359951/100362149/100362684/690845/103690996/108349682/81770/100360841/691531/296596/26962/100360017	25
143	C vs A Up	rno05164	Influenza A	20/558	169/8963	0.00409685	0.021418618	0.016568977	309621/116502/85483/317468/24494/24770/25493/25023/64625/25124/85245/245920/367074/287562/309622/294269/294270/294274/294273/24835	20
144	C vs A Up	rno04630	JAK-STAT signaling pathway	19/558	158/8963	0.004256497	0.021869589	0.016917838	171081/24649/252971/25325/171334/298518/25647/25124/367264/117539/25326/690369/171333/289747/83681/310132/25704/25746/294797	19
145	C vs A Up	rno01232	Nucleotide metabolism	12/558	82/8963	0.004554973	0.023006472	0.017797306	83782/289801/497811/290741/192252/316077/313790/29261/29223/685579/24834/362720	12
146	C vs A Up	rno04115	p53 signaling pathway	11/558	73/8963	0.005174136	0.025698208	0.019879574	54237/24617/64625/25729/300126/293625/492821/114212/362720/100364016/25203	11
147	C vs A Up	rno00240	Pyrimidine metabolism	9/558	54/8963	0.005650107	0.027602162	0.021352432	83782/289801/290741/192252/316077/29261/685579/24834/362720	9
148	C vs A Up	rno04666	Fc gamma R-mediated phagocytosis	13/558	95/8963	0.005765949	0.027713755	0.021438758	54227/114553/366957/25023/81511/295279/304966/29431/317371/289211/116591/498276/25156	13
149	C vs A Up	rno05416	Viral myocarditis	12/558	85/8963	0.00610805	0.028892044	0.022350257	309621/25408/366957/25660/64625/24974/368153/309622/294269/294270/294274/294273	12
150	C vs A Up	rno04114	Oocyte meiosis	15/558	120/8963	0.007379723	0.034361836	0.026581569	54237/64193/261730/297176/315330/25729/25515/293155/363174/307511/292263/64515/296137/100364016/25203	15
151	C vs A Up	rno03430	Mismatch repair	5/558	22/8963	0.009979713	0.045753147	0.035393639	288414/116468/81513/25737/305000	5
152	C vs A DN	rno04020	Calcium signaling pathway	24/278	238/8963	3.21E-07	8.73E-05	7.50E-05	64672/25342/170546/686019/24446/29348/29412/24611/50672/29716/25317/25114/24925/24628/25505/24629/25400/83785/29413/114862/25589/24337/29717/60464	24
153	C vs A DN	rno04010	MAPK signaling pathway	25/278	293/8963	4.06E-06	0.000508954	0.00043726	114856/94202/29477/24446/79240/314322/29348/29716/25317/171109/89805/25114/24628/116600/24629/24518/83785/24516/361679/114862/25589/114509/24337/29717/60464	25
154	C vs A DN	rno04934	Cushing syndrome	17/278	158/8963	7.48E-06	0.000508954	0.00043726	170899/362165/25164/79240/29553/309962/29716/25557/64566/140584/58868/24179/25400/114862/114487/29134/29717	17
155	C vs A DN	rno04925	Aldosterone synthesis and secretion	13/278	96/8963	7.48E-06	0.000508954	0.00043726	362165/84396/24212/79240/29553/24214/29716/25557/24179/25400/29713/114862/29717	13
156	C vs A DN	rno04974	Protein digestion and absorption	13/278	103/8963	1.63E-05	0.000889347	0.000764068	294279/499431/25043/117522/84396/24212/24214/499723/60379/301012/315071/296959/298069	13
157	C vs A DN	rno04927	Cortisol synthesis and secretion	10/278	68/8963	4.16E-05	0.001883629	0.001618288	170899/362165/79240/29553/309962/29716/25557/24179/114862/29717	10
158	C vs A DN	rno05224	Breast cancer	14/278	148/8963	0.000194971	0.007278884	0.006253531	29577/314322/29348/25317/311332/64566/140584/58868/24890/24516/24337/114487/29134/60464	14
159	C vs A DN	rno04713	Circadian entrainment	11/278	98/8963	0.000214085	0.007278884	0.006253531	50599/170546/29628/314322/497757/29716/25400/50664/29713/114862/29717	11
160	C vs A DN	rno04261	Adrenergic signaling in cardiomyocytes	13/278	148/8963	0.000671997	0.019522616	0.016772526	64672/362165/84396/24212/29412/24214/29716/24925/116600/24179/25400/60660/29413	13
161	C vs A DN	rno05207	Chemical carcinogenesis - receptor activation	17/278	228/8963	0.000718158	0.019522616	0.016772526	83574/362165/314322/29348/29716/311332/114505/24925/65030/24424/81869/24890/83785/24516/300850/501110/60464	17
162	C vs A DN	rno05418	Fluid shear stress and atherosclerosis	13/278	151/8963	0.000812066	0.019522616	0.016772526	114856/29161/314322/306330/24628/24424/81869/83785/24516/300850/501110/25589/114509	13
163	C vs A DN	rno04970	Salivary secretion	9/278	81/8963	0.000861292	0.019522616	0.016772526	170546/84396/24212/29412/24214/497757/24925/316010/29413	9
164	C vs A DN	rno04921	Oxytocin signaling pathway	13/278	155/8963	0.001036329	0.021683191	0.018628748	117052/50599/25342/170546/314322/497757/29716/116600/25400/50664/24516/29713/114509	13
165	C vs A DN	rno04024	cAMP signaling pathway	16/278	217/8963	0.001153325	0.022407461	0.019250992	64672/362165/25342/84396/24212/29628/314322/59266/24214/29716/24925/291936/25400/58971/24516/25033	16
166	C vs A DN	rno05143	African trypanosomiasis	6/278	40/8963	0.001332314	0.024159286	0.020756043	25632/287167/361619/689064/360504/24440	6
167	C vs A DN	rno05144	Malaria	7/278	55/8963	0.001452025	0.024684424	0.021207206	24446/25632/287167/361619/689064/360504/24440	7
168	C vs A DN	rno00982	Drug metabolism - cytochrome P450	8/278	73/8963	0.001813649	0.029018387	0.024930657	25086/54349/24424/81869/300850/501110/25256/493909	8
169	C vs A DN	rno04022	cGMP-PKG signaling pathway	13/278	171/8963	0.002515778	0.035545182	0.030538043	64672/84021/362165/84396/24212/29412/294961/50672/24214/497757/29716/24925/29413	13
170	C vs A DN	rno05226	Gastric cancer	12/278	151/8963	0.002528967	0.035545182	0.030538043	83574/25164/24446/29348/25317/64566/140584/58868/24337/114487/29134/60464	12
171	C vs A DN	rno04728	Dopaminergic synapse	11/278	132/8963	0.002613616	0.035545182	0.030538043	50599/362165/29628/314322/24611/29716/29657/25400/60660/50664/29713	11
172	C vs A DN	rno04973	Carbohydrate digestion and absorption	6/278	46/8963	0.002783804	0.036056894	0.030977672	286924/84396/24212/24214/29716/25552	6
