# Supplementary material for: RNA-Sequencing approach for exploring the therapeutic effect of umbilical cord mesenchymal stem/stromal cells on lipopolysaccharide-induced acute lung injury
Source: Front Immunol. 2022 Oct 20;13:1021102. doi: 10.3389/fimmu.2022.1021102 (PMC9632738; doi:10.3389/fimmu.2022.1021102)
Supplement: Supplementary file 3 [file DataSheet_3.csv]

B vs A Up	B vs A DN	C vs B Up	C vs B DN	C vs A Up	C vs A DN
ENSRNOG00000000156	ENSRNOG00000000033	ENSRNOG00000000137	ENSRNOG00000000091	ENSRNOG00000000024	ENSRNOG00000000033
ENSRNOG00000000187	ENSRNOG00000000165	ENSRNOG00000000239	ENSRNOG00000000316	ENSRNOG00000000123	ENSRNOG00000000288
ENSRNOG00000000239	ENSRNOG00000000167	ENSRNOG00000000455	ENSRNOG00000000522	ENSRNOG00000000137	ENSRNOG00000000341
ENSRNOG00000000419	ENSRNOG00000000383	ENSRNOG00000000457	ENSRNOG00000000589	ENSRNOG00000000187	ENSRNOG00000000413
ENSRNOG00000000479	ENSRNOG00000000413	ENSRNOG00000000459	ENSRNOG00000001156	ENSRNOG00000000239	ENSRNOG00000000439
ENSRNOG00000000515	ENSRNOG00000000436	ENSRNOG00000000692	ENSRNOG00000001242	ENSRNOG00000000451	ENSRNOG00000000463
ENSRNOG00000000632	ENSRNOG00000000463	ENSRNOG00000000768	ENSRNOG00000001469	ENSRNOG00000000455	ENSRNOG00000000476
ENSRNOG00000000691	ENSRNOG00000000563	ENSRNOG00000000777	ENSRNOG00000001858	ENSRNOG00000000456	ENSRNOG00000000552
ENSRNOG00000000815	ENSRNOG00000000782	ENSRNOG00000000787	ENSRNOG00000002110	ENSRNOG00000000457	ENSRNOG00000000563
ENSRNOG00000001143	ENSRNOG00000000825	ENSRNOG00000000853	ENSRNOG00000002309	ENSRNOG00000000459	ENSRNOG00000000579
ENSRNOG00000001201	ENSRNOG00000000871	ENSRNOG00000000871	ENSRNOG00000002364	ENSRNOG00000000479	ENSRNOG00000000595
ENSRNOG00000001242	ENSRNOG00000000889	ENSRNOG00000001167	ENSRNOG00000002382	ENSRNOG00000000485	ENSRNOG00000000700
ENSRNOG00000001270	ENSRNOG00000000916	ENSRNOG00000001187	ENSRNOG00000002414	ENSRNOG00000000488	ENSRNOG00000000781
ENSRNOG00000001314	ENSRNOG00000001001	ENSRNOG00000001414	ENSRNOG00000002701	ENSRNOG00000000502	ENSRNOG00000000782
ENSRNOG00000001414	ENSRNOG00000001245	ENSRNOG00000001527	ENSRNOG00000003209	ENSRNOG00000000529	ENSRNOG00000000889
ENSRNOG00000001419	ENSRNOG00000001251	ENSRNOG00000001955	ENSRNOG00000003280	ENSRNOG00000000632	ENSRNOG00000000956
ENSRNOG00000001480	ENSRNOG00000001259	ENSRNOG00000001959	ENSRNOG00000003349	ENSRNOG00000000691	ENSRNOG00000001001
ENSRNOG00000001656	ENSRNOG00000001295	ENSRNOG00000002057	ENSRNOG00000003463	ENSRNOG00000000692	ENSRNOG00000001165
ENSRNOG00000001714	ENSRNOG00000001369	ENSRNOG00000002134	ENSRNOG00000003755	ENSRNOG00000000699	ENSRNOG00000001245
ENSRNOG00000001767	ENSRNOG00000001439	ENSRNOG00000002217	ENSRNOG00000003984	ENSRNOG00000000768	ENSRNOG00000001259
ENSRNOG00000001776	ENSRNOG00000001821	ENSRNOG00000002361	ENSRNOG00000004019	ENSRNOG00000000815	ENSRNOG00000001295
ENSRNOG00000001806	ENSRNOG00000001827	ENSRNOG00000002470	ENSRNOG00000004275	ENSRNOG00000000836	ENSRNOG00000001389
ENSRNOG00000002012	ENSRNOG00000001963	ENSRNOG00000002471	ENSRNOG00000004419	ENSRNOG00000000853	ENSRNOG00000001469
ENSRNOG00000002092	ENSRNOG00000002204	ENSRNOG00000002568	ENSRNOG00000004516	ENSRNOG00000000855	ENSRNOG00000001684
ENSRNOG00000002158	ENSRNOG00000002256	ENSRNOG00000002607	ENSRNOG00000004613	ENSRNOG00000000878	ENSRNOG00000001720
ENSRNOG00000002468	ENSRNOG00000002417	ENSRNOG00000002659	ENSRNOG00000004725	ENSRNOG00000000902	ENSRNOG00000001726
ENSRNOG00000002548	ENSRNOG00000002459	ENSRNOG00000002723	ENSRNOG00000004757	ENSRNOG00000000924	ENSRNOG00000001827
ENSRNOG00000002711	ENSRNOG00000002593	ENSRNOG00000002776	ENSRNOG00000005284	ENSRNOG00000000938	ENSRNOG00000001888
ENSRNOG00000002723	ENSRNOG00000002607	ENSRNOG00000002792	ENSRNOG00000005348	ENSRNOG00000000991	ENSRNOG00000002050
ENSRNOG00000002771	ENSRNOG00000002984	ENSRNOG00000002810	ENSRNOG00000005359	ENSRNOG00000001088	ENSRNOG00000002052
ENSRNOG00000002843	ENSRNOG00000003219	ENSRNOG00000003170	ENSRNOG00000005960	ENSRNOG00000001111	ENSRNOG00000002110
ENSRNOG00000002922	ENSRNOG00000003244	ENSRNOG00000003208	ENSRNOG00000005985	ENSRNOG00000001143	ENSRNOG00000002204
ENSRNOG00000002934	ENSRNOG00000003443	ENSRNOG00000003217	ENSRNOG00000006033	ENSRNOG00000001148	ENSRNOG00000002285
ENSRNOG00000003104	ENSRNOG00000003453	ENSRNOG00000003298	ENSRNOG00000006588	ENSRNOG00000001167	ENSRNOG00000002303
ENSRNOG00000003135	ENSRNOG00000003537	ENSRNOG00000003305	ENSRNOG00000006645	ENSRNOG00000001201	ENSRNOG00000002305
ENSRNOG00000003208	ENSRNOG00000003562	ENSRNOG00000003480	ENSRNOG00000007514	ENSRNOG00000001258	ENSRNOG00000002309
ENSRNOG00000003280	ENSRNOG00000003741	ENSRNOG00000003486	ENSRNOG00000007523	ENSRNOG00000001314	ENSRNOG00000002318
ENSRNOG00000003388	ENSRNOG00000003870	ENSRNOG00000003510	ENSRNOG00000007607	ENSRNOG00000001414	ENSRNOG00000002364
ENSRNOG00000003434	ENSRNOG00000003888	ENSRNOG00000003620	ENSRNOG00000008012	ENSRNOG00000001431	ENSRNOG00000002382
ENSRNOG00000003614	ENSRNOG00000003965	ENSRNOG00000003888	ENSRNOG00000008105	ENSRNOG00000001457	ENSRNOG00000002387
ENSRNOG00000003622	ENSRNOG00000003977	ENSRNOG00000003899	ENSRNOG00000008146	ENSRNOG00000001480	ENSRNOG00000002417
ENSRNOG00000003649	ENSRNOG00000004177	ENSRNOG00000004273	ENSRNOG00000008257	ENSRNOG00000001527	ENSRNOG00000002419
ENSRNOG00000003749	ENSRNOG00000004206	ENSRNOG00000004359	ENSRNOG00000008478	ENSRNOG00000001628	ENSRNOG00000002434
ENSRNOG00000003759	ENSRNOG00000004361	ENSRNOG00000004393	ENSRNOG00000008947	ENSRNOG00000001656	ENSRNOG00000002653
ENSRNOG00000003802	ENSRNOG00000004392	ENSRNOG00000004487	ENSRNOG00000009198	ENSRNOG00000001692	ENSRNOG00000002820
ENSRNOG00000003887	ENSRNOG00000004438	ENSRNOG00000004502	ENSRNOG00000009227	ENSRNOG00000001714	ENSRNOG00000002916
ENSRNOG00000003908	ENSRNOG00000004534	ENSRNOG00000004583	ENSRNOG00000009354	ENSRNOG00000001767	ENSRNOG00000002947
ENSRNOG00000004062	ENSRNOG00000004537	ENSRNOG00000004647	ENSRNOG00000009949	ENSRNOG00000001777	ENSRNOG00000002960
ENSRNOG00000004067	ENSRNOG00000004583	ENSRNOG00000004649	ENSRNOG00000010263	ENSRNOG00000001806	ENSRNOG00000002984
ENSRNOG00000004150	ENSRNOG00000004630	ENSRNOG00000004667	ENSRNOG00000010326	ENSRNOG00000001833	ENSRNOG00000002986
ENSRNOG00000004195	ENSRNOG00000004650	ENSRNOG00000004682	ENSRNOG00000010610	ENSRNOG00000001859	ENSRNOG00000003209
ENSRNOG00000004226	ENSRNOG00000005053	ENSRNOG00000004839	ENSRNOG00000010938	ENSRNOG00000001861	ENSRNOG00000003219
ENSRNOG00000004242	ENSRNOG00000005112	ENSRNOG00000004860	ENSRNOG00000011407	ENSRNOG00000001955	ENSRNOG00000003242
ENSRNOG00000004249	ENSRNOG00000005129	ENSRNOG00000004921	ENSRNOG00000011471	ENSRNOG00000002012	ENSRNOG00000003284
ENSRNOG00000004393	ENSRNOG00000005268	ENSRNOG00000004998	ENSRNOG00000011478	ENSRNOG00000002013	ENSRNOG00000003349
ENSRNOG00000004405	ENSRNOG00000005269	ENSRNOG00000005115	ENSRNOG00000011705	ENSRNOG00000002057	ENSRNOG00000003365
ENSRNOG00000004487	ENSRNOG00000005369	ENSRNOG00000005269	ENSRNOG00000012031	ENSRNOG00000002092	ENSRNOG00000003494
ENSRNOG00000004575	ENSRNOG00000005535	ENSRNOG00000005555	ENSRNOG00000012108	ENSRNOG00000002134	ENSRNOG00000003517
ENSRNOG00000004645	ENSRNOG00000005555	ENSRNOG00000005659	ENSRNOG00000012134	ENSRNOG00000002161	ENSRNOG00000003537
ENSRNOG00000004682	ENSRNOG00000005569	ENSRNOG00000005695	ENSRNOG00000012490	ENSRNOG00000002345	ENSRNOG00000003562
ENSRNOG00000004697	ENSRNOG00000005659	ENSRNOG00000005747	ENSRNOG00000012677	ENSRNOG00000002468	ENSRNOG00000003674
ENSRNOG00000004921	ENSRNOG00000005806	ENSRNOG00000005776	ENSRNOG00000013147	ENSRNOG00000002470	ENSRNOG00000003741
ENSRNOG00000004932	ENSRNOG00000005968	ENSRNOG00000005944	ENSRNOG00000013408	ENSRNOG00000002471	ENSRNOG00000003776
ENSRNOG00000005038	ENSRNOG00000006019	ENSRNOG00000006198	ENSRNOG00000013481	ENSRNOG00000002520	ENSRNOG00000003869
ENSRNOG00000005093	ENSRNOG00000006033	ENSRNOG00000006314	ENSRNOG00000013552	ENSRNOG00000002548	ENSRNOG00000003870
ENSRNOG00000005115	ENSRNOG00000006068	ENSRNOG00000006860	ENSRNOG00000013593	ENSRNOG00000002568	ENSRNOG00000003872
ENSRNOG00000005358	ENSRNOG00000006146	ENSRNOG00000007129	ENSRNOG00000013962	ENSRNOG00000002659	ENSRNOG00000003893
ENSRNOG00000005376	ENSRNOG00000006357	ENSRNOG00000007159	ENSRNOG00000014099	ENSRNOG00000002671	ENSRNOG00000003965
ENSRNOG00000005727	ENSRNOG00000006365	ENSRNOG00000007387	ENSRNOG00000014331	ENSRNOG00000002711	ENSRNOG00000003977
ENSRNOG00000005780	ENSRNOG00000006604	ENSRNOG00000007461	ENSRNOG00000014424	ENSRNOG00000002723	ENSRNOG00000003984
ENSRNOG00000005871	ENSRNOG00000006802	ENSRNOG00000007468	ENSRNOG00000014650	ENSRNOG00000002754	ENSRNOG00000003998
ENSRNOG00000006082	ENSRNOG00000006911	ENSRNOG00000007600	ENSRNOG00000014859	ENSRNOG00000002771	ENSRNOG00000004009
ENSRNOG00000006198	ENSRNOG00000007290	ENSRNOG00000007637	ENSRNOG00000015052	ENSRNOG00000002792	ENSRNOG00000004019
ENSRNOG00000006255	ENSRNOG00000007332	ENSRNOG00000007687	ENSRNOG00000015082	ENSRNOG00000002802	ENSRNOG00000004155
ENSRNOG00000006319	ENSRNOG00000007374	ENSRNOG00000007744	ENSRNOG00000015354	ENSRNOG00000002843	ENSRNOG00000004206
ENSRNOG00000006330	ENSRNOG00000007395	ENSRNOG00000007886	ENSRNOG00000016066	ENSRNOG00000002922	ENSRNOG00000004330
ENSRNOG00000006612	ENSRNOG00000007461	ENSRNOG00000007942	ENSRNOG00000016070	ENSRNOG00000002926	ENSRNOG00000004392
ENSRNOG00000006715	ENSRNOG00000007475	ENSRNOG00000008141	ENSRNOG00000016099	ENSRNOG00000002934	ENSRNOG00000004438
ENSRNOG00000006767	ENSRNOG00000007495	ENSRNOG00000008144	ENSRNOG00000016177	ENSRNOG00000003005	ENSRNOG00000004483
ENSRNOG00000006990	ENSRNOG00000007539	ENSRNOG00000008165	ENSRNOG00000016543	ENSRNOG00000003104	ENSRNOG00000004516
ENSRNOG00000007089	ENSRNOG00000007600	ENSRNOG00000008169	ENSRNOG00000016957	ENSRNOG00000003135	ENSRNOG00000004537
ENSRNOG00000007159	ENSRNOG00000007690	ENSRNOG00000008176	ENSRNOG00000017002	ENSRNOG00000003208	ENSRNOG00000004555
ENSRNOG00000007214	ENSRNOG00000007882	ENSRNOG00000008575	ENSRNOG00000017073	ENSRNOG00000003217	ENSRNOG00000004566
ENSRNOG00000007254	ENSRNOG00000007905	ENSRNOG00000008588	ENSRNOG00000017084	ENSRNOG00000003233	ENSRNOG00000004613
ENSRNOG00000007270	ENSRNOG00000008001	ENSRNOG00000008736	ENSRNOG00000017193	ENSRNOG00000003291	ENSRNOG00000004623
ENSRNOG00000007281	ENSRNOG00000008015	ENSRNOG00000008759	ENSRNOG00000017525	ENSRNOG00000003298	ENSRNOG00000004624
ENSRNOG00000007331	ENSRNOG00000008027	ENSRNOG00000008841	ENSRNOG00000017560	ENSRNOG00000003305	ENSRNOG00000004630
ENSRNOG00000007387	ENSRNOG00000008098	ENSRNOG00000008919	ENSRNOG00000017577	ENSRNOG00000003388	ENSRNOG00000004650
ENSRNOG00000007390	ENSRNOG00000008141	ENSRNOG00000009014	ENSRNOG00000017918	ENSRNOG00000003479	ENSRNOG00000004725
ENSRNOG00000007457	ENSRNOG00000008176	ENSRNOG00000009334	ENSRNOG00000017933	ENSRNOG00000003486	ENSRNOG00000004757
ENSRNOG00000007886	ENSRNOG00000008313	ENSRNOG00000009339	ENSRNOG00000018126	ENSRNOG00000003614	ENSRNOG00000004766
ENSRNOG00000007906	ENSRNOG00000008394	ENSRNOG00000009466	ENSRNOG00000018384	ENSRNOG00000003622	ENSRNOG00000004841
ENSRNOG00000007918	ENSRNOG00000008507	ENSRNOG00000009563	ENSRNOG00000018521	ENSRNOG00000003649	ENSRNOG00000005112
ENSRNOG00000007989	ENSRNOG00000008570	ENSRNOG00000009565	ENSRNOG00000018853	ENSRNOG00000003703	ENSRNOG00000005124
ENSRNOG00000008000	ENSRNOG00000008656	ENSRNOG00000009705	ENSRNOG00000019180	ENSRNOG00000003721	ENSRNOG00000005133
ENSRNOG00000008045	ENSRNOG00000008707	ENSRNOG00000009785	ENSRNOG00000019265	ENSRNOG00000003759	ENSRNOG00000005215
ENSRNOG00000008099	ENSRNOG00000008761	ENSRNOG00000009919	ENSRNOG00000019296	ENSRNOG00000003802	ENSRNOG00000005268
ENSRNOG00000008100	ENSRNOG00000008855	ENSRNOG00000010018	ENSRNOG00000019361	ENSRNOG00000003806	ENSRNOG00000005348
ENSRNOG00000008161	ENSRNOG00000008915	ENSRNOG00000010210	ENSRNOG00000019363	ENSRNOG00000003899	ENSRNOG00000005369
ENSRNOG00000008165	ENSRNOG00000008942	ENSRNOG00000010253	ENSRNOG00000019504	ENSRNOG00000003908	ENSRNOG00000005391
ENSRNOG00000008223	ENSRNOG00000008949	ENSRNOG00000010268	ENSRNOG00000020030	ENSRNOG00000003949	ENSRNOG00000005413
ENSRNOG00000008235	ENSRNOG00000009047	ENSRNOG00000010283	ENSRNOG00000020059	ENSRNOG00000004062	ENSRNOG00000005513
ENSRNOG00000008249	ENSRNOG00000009054	ENSRNOG00000010507	ENSRNOG00000020119	ENSRNOG00000004111	ENSRNOG00000005535
ENSRNOG00000008422	ENSRNOG00000009118	ENSRNOG00000010665	ENSRNOG00000020421	ENSRNOG00000004150	ENSRNOG00000005619
ENSRNOG00000008450	ENSRNOG00000009153	ENSRNOG00000010833	ENSRNOG00000020467	ENSRNOG00000004192	ENSRNOG00000005673
ENSRNOG00000008478	ENSRNOG00000009172	ENSRNOG00000011406	ENSRNOG00000020980	ENSRNOG00000004195	ENSRNOG00000005690
ENSRNOG00000008533	ENSRNOG00000009197	ENSRNOG00000011518	ENSRNOG00000021039	ENSRNOG00000004216	ENSRNOG00000005798
ENSRNOG00000008575	ENSRNOG00000009316	ENSRNOG00000011654	ENSRNOG00000021812	ENSRNOG00000004217	ENSRNOG00000005806
ENSRNOG00000008588	ENSRNOG00000009329	ENSRNOG00000011702	ENSRNOG00000022009	ENSRNOG00000004226	ENSRNOG00000006019
ENSRNOG00000008602	ENSRNOG00000009436	ENSRNOG00000011754	ENSRNOG00000022160	ENSRNOG00000004242	ENSRNOG00000006033
ENSRNOG00000008648	ENSRNOG00000009450	ENSRNOG00000011777	ENSRNOG00000022309	ENSRNOG00000004247	ENSRNOG00000006058
ENSRNOG00000008736	ENSRNOG00000009466	ENSRNOG00000011892	ENSRNOG00000022337	ENSRNOG00000004249	ENSRNOG00000006068
ENSRNOG00000008759	ENSRNOG00000009686	ENSRNOG00000011947	ENSRNOG00000022599	ENSRNOG00000004273	ENSRNOG00000006224
ENSRNOG00000008816	ENSRNOG00000009709	ENSRNOG00000012216	ENSRNOG00000023303	ENSRNOG00000004341	ENSRNOG00000006357
ENSRNOG00000008986	ENSRNOG00000009711	ENSRNOG00000012303	ENSRNOG00000023440	ENSRNOG00000004359	ENSRNOG00000006365
ENSRNOG00000009131	ENSRNOG00000009862	ENSRNOG00000012307	ENSRNOG00000023683	ENSRNOG00000004393	ENSRNOG00000006368
ENSRNOG00000009211	ENSRNOG00000009907	ENSRNOG00000012477	ENSRNOG00000024115	ENSRNOG00000004404	ENSRNOG00000006588
ENSRNOG00000009260	ENSRNOG00000009950	ENSRNOG00000012543	ENSRNOG00000024832	ENSRNOG00000004440	ENSRNOG00000006604
ENSRNOG00000009286	ENSRNOG00000010079	ENSRNOG00000012557	ENSRNOG00000025142	ENSRNOG00000004479	ENSRNOG00000006631
ENSRNOG00000009334	ENSRNOG00000010268	ENSRNOG00000012609	ENSRNOG00000025648	ENSRNOG00000004487	ENSRNOG00000006645
ENSRNOG00000009339	ENSRNOG00000010270	ENSRNOG00000012749	ENSRNOG00000025923	ENSRNOG00000004502	ENSRNOG00000006670
ENSRNOG00000009439	ENSRNOG00000010438	ENSRNOG00000012752	ENSRNOG00000026919	ENSRNOG00000004616	ENSRNOG00000006735
ENSRNOG00000009492	ENSRNOG00000010447	ENSRNOG00000012835	ENSRNOG00000026941	ENSRNOG00000004645	ENSRNOG00000006802
ENSRNOG00000009503	ENSRNOG00000010486	ENSRNOG00000012886	ENSRNOG00000027230	ENSRNOG00000004647	ENSRNOG00000006827
ENSRNOG00000009656	ENSRNOG00000010698	ENSRNOG00000013167	ENSRNOG00000027767	ENSRNOG00000004649	ENSRNOG00000006911
ENSRNOG00000009785	ENSRNOG00000010775	ENSRNOG00000013294	ENSRNOG00000029071	ENSRNOG00000004667	ENSRNOG00000006925
ENSRNOG00000009797	ENSRNOG00000010938	ENSRNOG00000013598	ENSRNOG00000029366	ENSRNOG00000004678	ENSRNOG00000006930
ENSRNOG00000009822	ENSRNOG00000010992	ENSRNOG00000013605	ENSRNOG00000029876	ENSRNOG00000004682	ENSRNOG00000007027
ENSRNOG00000009919	ENSRNOG00000011227	ENSRNOG00000013727	ENSRNOG00000029903	ENSRNOG00000004697	ENSRNOG00000007059
ENSRNOG00000010018	ENSRNOG00000011320	ENSRNOG00000013820	ENSRNOG00000030285	ENSRNOG00000004781	ENSRNOG00000007290
ENSRNOG00000010045	ENSRNOG00000011427	ENSRNOG00000013862	ENSRNOG00000030332	ENSRNOG00000004921	ENSRNOG00000007346
ENSRNOG00000010076	ENSRNOG00000011475	ENSRNOG00000013886	ENSRNOG00000030541	ENSRNOG00000004932	ENSRNOG00000007367
ENSRNOG00000010103	ENSRNOG00000011500	ENSRNOG00000013914	ENSRNOG00000030579	ENSRNOG00000004968	ENSRNOG00000007374
ENSRNOG00000010165	ENSRNOG00000011548	ENSRNOG00000013922	ENSRNOG00000031229	ENSRNOG00000004972	ENSRNOG00000007395
ENSRNOG00000010181	ENSRNOG00000011631	ENSRNOG00000014008	ENSRNOG00000031773	ENSRNOG00000005023	ENSRNOG00000007514
ENSRNOG00000010208	ENSRNOG00000011649	ENSRNOG00000014018	ENSRNOG00000031890	ENSRNOG00000005037	ENSRNOG00000007523
ENSRNOG00000010210	ENSRNOG00000011754	ENSRNOG00000014079	ENSRNOG00000031955	ENSRNOG00000005038	ENSRNOG00000007561
ENSRNOG00000010253	ENSRNOG00000011917	ENSRNOG00000014090	ENSRNOG00000033026	ENSRNOG00000005115	ENSRNOG00000007607
ENSRNOG00000010296	ENSRNOG00000011984	ENSRNOG00000014215	ENSRNOG00000033389	ENSRNOG00000005116	ENSRNOG00000007668
ENSRNOG00000010331	ENSRNOG00000012012	ENSRNOG00000014269	ENSRNOG00000034191	ENSRNOG00000005214	ENSRNOG00000007682
ENSRNOG00000010337	ENSRNOG00000012022	ENSRNOG00000014312	ENSRNOG00000035603	ENSRNOG00000005287	ENSRNOG00000007779
ENSRNOG00000010454	ENSRNOG00000012036	ENSRNOG00000014327	ENSRNOG00000037080	ENSRNOG00000005376	ENSRNOG00000007827
ENSRNOG00000010478	ENSRNOG00000012049	ENSRNOG00000014336	ENSRNOG00000037462	ENSRNOG00000005378	ENSRNOG00000007949
ENSRNOG00000010497	ENSRNOG00000012141	ENSRNOG00000014378	ENSRNOG00000038319	ENSRNOG00000005515	ENSRNOG00000008001
ENSRNOG00000010645	ENSRNOG00000012229	ENSRNOG00000014409	ENSRNOG00000039455	ENSRNOG00000005620	ENSRNOG00000008010
ENSRNOG00000010721	ENSRNOG00000012303	ENSRNOG00000014815	ENSRNOG00000042083	ENSRNOG00000005727	ENSRNOG00000008015
ENSRNOG00000011107	ENSRNOG00000012307	ENSRNOG00000014960	ENSRNOG00000042197	ENSRNOG00000005731	ENSRNOG00000008025
ENSRNOG00000011205	ENSRNOG00000012458	ENSRNOG00000014979	ENSRNOG00000042319	ENSRNOG00000005776	ENSRNOG00000008082
ENSRNOG00000011269	ENSRNOG00000012460	ENSRNOG00000015131	ENSRNOG00000042939	ENSRNOG00000005780	ENSRNOG00000008088
ENSRNOG00000011284	ENSRNOG00000012477	ENSRNOG00000015335	ENSRNOG00000043445	ENSRNOG00000005807	ENSRNOG00000008098
ENSRNOG00000011310	ENSRNOG00000012557	ENSRNOG00000015423	ENSRNOG00000045683	ENSRNOG00000005809	ENSRNOG00000008105
ENSRNOG00000011438	ENSRNOG00000012609	ENSRNOG00000015465	ENSRNOG00000045771	ENSRNOG00000005811	ENSRNOG00000008116
ENSRNOG00000011446	ENSRNOG00000012658	ENSRNOG00000015514	ENSRNOG00000045814	ENSRNOG00000005871	ENSRNOG00000008146
ENSRNOG00000011585	ENSRNOG00000012980	ENSRNOG00000015520	ENSRNOG00000045967	ENSRNOG00000005936	ENSRNOG00000008191
ENSRNOG00000011654	ENSRNOG00000013128	ENSRNOG00000015544	ENSRNOG00000046005	ENSRNOG00000005944	ENSRNOG00000008257
ENSRNOG00000011777	ENSRNOG00000013222	ENSRNOG00000015668	ENSRNOG00000046192	ENSRNOG00000005964	ENSRNOG00000008313
ENSRNOG00000011895	ENSRNOG00000013346	ENSRNOG00000015773	ENSRNOG00000046275	ENSRNOG00000006116	ENSRNOG00000008323
ENSRNOG00000011971	ENSRNOG00000013408	ENSRNOG00000015821	ENSRNOG00000046667	ENSRNOG00000006198	ENSRNOG00000008365
ENSRNOG00000011973	ENSRNOG00000013532	ENSRNOG00000015859	ENSRNOG00000046829	ENSRNOG00000006236	ENSRNOG00000008399
ENSRNOG00000012040	ENSRNOG00000013605	ENSRNOG00000015921	ENSRNOG00000046848	ENSRNOG00000006314	ENSRNOG00000008445
ENSRNOG00000012051	ENSRNOG00000013756	ENSRNOG00000015945	ENSRNOG00000046890	ENSRNOG00000006319	ENSRNOG00000008487
ENSRNOG00000012062	ENSRNOG00000013771	ENSRNOG00000015994	ENSRNOG00000047281	ENSRNOG00000006320	ENSRNOG00000008517
ENSRNOG00000012068	ENSRNOG00000013962	ENSRNOG00000016069	ENSRNOG00000047571	ENSRNOG00000006330	ENSRNOG00000008609
ENSRNOG00000012109	ENSRNOG00000014075	ENSRNOG00000016112	ENSRNOG00000047599	ENSRNOG00000006460	ENSRNOG00000008706
ENSRNOG00000012119	ENSRNOG00000014327	ENSRNOG00000016136	ENSRNOG00000047734	ENSRNOG00000006569	ENSRNOG00000008761
ENSRNOG00000012134	ENSRNOG00000014380	ENSRNOG00000016148	ENSRNOG00000047951	ENSRNOG00000006612	ENSRNOG00000008834
ENSRNOG00000012318	ENSRNOG00000014409	ENSRNOG00000016243	ENSRNOG00000048095	ENSRNOG00000006622	ENSRNOG00000008855
ENSRNOG00000012356	ENSRNOG00000014448	ENSRNOG00000016311	ENSRNOG00000048402	ENSRNOG00000006623	ENSRNOG00000008862
ENSRNOG00000012362	ENSRNOG00000014524	ENSRNOG00000016437	ENSRNOG00000048470	ENSRNOG00000006715	ENSRNOG00000008915
ENSRNOG00000012442	ENSRNOG00000014656	ENSRNOG00000016469	ENSRNOG00000048982	ENSRNOG00000006730	ENSRNOG00000008947
ENSRNOG00000012508	ENSRNOG00000014815	ENSRNOG00000016535	ENSRNOG00000049024	ENSRNOG00000006731	ENSRNOG00000009066
ENSRNOG00000012640	ENSRNOG00000015086	ENSRNOG00000016561	ENSRNOG00000049054	ENSRNOG00000006767	ENSRNOG00000009079
ENSRNOG00000012749	ENSRNOG00000015117	ENSRNOG00000016837	ENSRNOG00000049299	ENSRNOG00000006860	ENSRNOG00000009094
ENSRNOG00000012779	ENSRNOG00000015397	ENSRNOG00000016987	ENSRNOG00000049575	ENSRNOG00000006921	ENSRNOG00000009118
ENSRNOG00000012804	ENSRNOG00000015408	ENSRNOG00000016995	ENSRNOG00000049629	ENSRNOG00000006926	ENSRNOG00000009172
ENSRNOG00000012807	ENSRNOG00000015519	ENSRNOG00000017198	ENSRNOG00000049661	ENSRNOG00000006932	ENSRNOG00000009173
ENSRNOG00000012835	ENSRNOG00000015596	ENSRNOG00000017209	ENSRNOG00000049870	ENSRNOG00000006940	ENSRNOG00000009198
ENSRNOG00000012989	ENSRNOG00000015682	ENSRNOG00000017401	ENSRNOG00000049880	ENSRNOG00000006996	ENSRNOG00000009227
ENSRNOG00000013014	ENSRNOG00000015850	ENSRNOG00000017445	ENSRNOG00000049995	ENSRNOG00000007081	ENSRNOG00000009329
ENSRNOG00000013042	ENSRNOG00000015903	ENSRNOG00000017602	ENSRNOG00000050000	ENSRNOG00000007089	ENSRNOG00000009345
ENSRNOG00000013053	ENSRNOG00000015957	ENSRNOG00000017833	ENSRNOG00000050040	ENSRNOG00000007129	ENSRNOG00000009354
ENSRNOG00000013057	ENSRNOG00000016033	ENSRNOG00000017981	ENSRNOG00000050143	ENSRNOG00000007159	ENSRNOG00000009425
ENSRNOG00000013069	ENSRNOG00000016179	ENSRNOG00000018163	ENSRNOG00000050485	ENSRNOG00000007178	ENSRNOG00000009436
ENSRNOG00000013148	ENSRNOG00000016181	ENSRNOG00000018250	ENSRNOG00000050539	ENSRNOG00000007200	ENSRNOG00000009450
ENSRNOG00000013190	ENSRNOG00000016243	ENSRNOG00000018458	ENSRNOG00000050944	ENSRNOG00000007214	ENSRNOG00000009465
ENSRNOG00000013215	ENSRNOG00000016262	ENSRNOG00000018706	ENSRNOG00000051372	ENSRNOG00000007219	ENSRNOG00000009466
ENSRNOG00000013231	ENSRNOG00000016306	ENSRNOG00000018715	ENSRNOG00000051647	ENSRNOG00000007254	ENSRNOG00000009522
ENSRNOG00000013304	ENSRNOG00000016437	ENSRNOG00000018770	ENSRNOG00000051860	ENSRNOG00000007270	ENSRNOG00000009594
ENSRNOG00000013526	ENSRNOG00000016714	ENSRNOG00000018815	ENSRNOG00000051905	ENSRNOG00000007281	ENSRNOG00000009636
ENSRNOG00000013547	ENSRNOG00000016837	ENSRNOG00000018827	ENSRNOG00000052061	ENSRNOG00000007292	ENSRNOG00000009660
ENSRNOG00000013578	ENSRNOG00000016949	ENSRNOG00000018915	ENSRNOG00000052743	ENSRNOG00000007350	ENSRNOG00000009711
ENSRNOG00000013593	ENSRNOG00000016983	ENSRNOG00000018943	ENSRNOG00000052977	ENSRNOG00000007364	ENSRNOG00000009787
ENSRNOG00000013598	ENSRNOG00000017060	ENSRNOG00000019043	ENSRNOG00000053446	ENSRNOG00000007387	ENSRNOG00000009790
ENSRNOG00000013641	ENSRNOG00000017084	ENSRNOG00000019048	ENSRNOG00000053448	ENSRNOG00000007390	ENSRNOG00000009826
ENSRNOG00000013663	ENSRNOG00000017130	ENSRNOG00000019057	ENSRNOG00000053460	ENSRNOG00000007457	ENSRNOG00000009862
ENSRNOG00000013668	ENSRNOG00000017226	ENSRNOG00000019100	ENSRNOG00000056052	ENSRNOG00000007483	ENSRNOG00000009872
ENSRNOG00000013727	ENSRNOG00000017286	ENSRNOG00000019141	ENSRNOG00000056290	ENSRNOG00000007604	ENSRNOG00000009907
ENSRNOG00000013862	ENSRNOG00000017546	ENSRNOG00000019162	ENSRNOG00000056338	ENSRNOG00000007663	ENSRNOG00000009949
ENSRNOG00000013902	ENSRNOG00000017619	ENSRNOG00000019174	ENSRNOG00000056575	ENSRNOG00000007679	ENSRNOG00000010015
ENSRNOG00000013973	ENSRNOG00000017833	ENSRNOG00000019183	ENSRNOG00000056760	ENSRNOG00000007687	ENSRNOG00000010031
ENSRNOG00000014064	ENSRNOG00000017878	ENSRNOG00000019208	ENSRNOG00000056772	ENSRNOG00000007744	ENSRNOG00000010058
ENSRNOG00000014117	ENSRNOG00000017987	ENSRNOG00000019216	ENSRNOG00000057221	ENSRNOG00000007805	ENSRNOG00000010094
ENSRNOG00000014130	ENSRNOG00000018018	ENSRNOG00000019246	ENSRNOG00000058193	ENSRNOG00000007886	ENSRNOG00000010263
ENSRNOG00000014171	ENSRNOG00000018029	ENSRNOG00000019293	ENSRNOG00000058289	ENSRNOG00000007906	ENSRNOG00000010280
ENSRNOG00000014227	ENSRNOG00000018044	ENSRNOG00000019328	ENSRNOG00000058460	ENSRNOG00000007918	ENSRNOG00000010308
ENSRNOG00000014288	ENSRNOG00000018236	ENSRNOG00000019472	ENSRNOG00000058983	ENSRNOG00000007970	ENSRNOG00000010320
ENSRNOG00000014336	ENSRNOG00000018241	ENSRNOG00000019542	ENSRNOG00000059507	ENSRNOG00000008005	ENSRNOG00000010440
ENSRNOG00000014343	ENSRNOG00000018250	ENSRNOG00000019587	ENSRNOG00000059539	ENSRNOG00000008045	ENSRNOG00000010447
ENSRNOG00000014378	ENSRNOG00000018316	ENSRNOG00000019614	ENSRNOG00000060437	ENSRNOG00000008091	ENSRNOG00000010473
ENSRNOG00000014653	ENSRNOG00000018445	ENSRNOG00000019851	ENSRNOG00000061530	ENSRNOG00000008099	ENSRNOG00000010610
ENSRNOG00000014683	ENSRNOG00000018478	ENSRNOG00000019890	MSTRG.10117	ENSRNOG00000008100	ENSRNOG00000010649
ENSRNOG00000014761	ENSRNOG00000018505	ENSRNOG00000020106	MSTRG.10291	ENSRNOG00000008106	ENSRNOG00000010685
ENSRNOG00000014956	ENSRNOG00000018644	ENSRNOG00000020150	MSTRG.10445	ENSRNOG00000008115	ENSRNOG00000010763
ENSRNOG00000014960	ENSRNOG00000018780	ENSRNOG00000020281	MSTRG.10455	ENSRNOG00000008134	ENSRNOG00000010775
ENSRNOG00000014964	ENSRNOG00000018853	ENSRNOG00000020369	MSTRG.10502	ENSRNOG00000008144	ENSRNOG00000010799
ENSRNOG00000015131	ENSRNOG00000018943	ENSRNOG00000020455	MSTRG.1179	ENSRNOG00000008161	ENSRNOG00000010890
ENSRNOG00000015279	ENSRNOG00000019019	ENSRNOG00000020465	MSTRG.11831	ENSRNOG00000008165	ENSRNOG00000010929
ENSRNOG00000015308	ENSRNOG00000019050	ENSRNOG00000020478	MSTRG.12112	ENSRNOG00000008223	ENSRNOG00000010938
ENSRNOG00000015411	ENSRNOG00000019162	ENSRNOG00000020719	MSTRG.12113	ENSRNOG00000008235	ENSRNOG00000010975
ENSRNOG00000015423	ENSRNOG00000019163	ENSRNOG00000020837	MSTRG.12417	ENSRNOG00000008409	ENSRNOG00000010997
ENSRNOG00000015449	ENSRNOG00000019183	ENSRNOG00000020872	MSTRG.12425	ENSRNOG00000008422	ENSRNOG00000011076
ENSRNOG00000015465	ENSRNOG00000019278	ENSRNOG00000020884	MSTRG.12443	ENSRNOG00000008450	ENSRNOG00000011078
ENSRNOG00000015468	ENSRNOG00000019296	ENSRNOG00000020908	MSTRG.12568	ENSRNOG00000008465	ENSRNOG00000011136
ENSRNOG00000015514	ENSRNOG00000019361	ENSRNOG00000020953	MSTRG.12602	ENSRNOG00000008513	ENSRNOG00000011227
ENSRNOG00000015520	ENSRNOG00000019404	ENSRNOG00000020991	MSTRG.13499	ENSRNOG00000008518	ENSRNOG00000011263
ENSRNOG00000015529	ENSRNOG00000019422	ENSRNOG00000020997	MSTRG.13561	ENSRNOG00000008575	ENSRNOG00000011320
ENSRNOG00000015774	ENSRNOG00000019577	ENSRNOG00000021018	MSTRG.13647	ENSRNOG00000008588	ENSRNOG00000011407
ENSRNOG00000015992	ENSRNOG00000019660	ENSRNOG00000021029	MSTRG.14211	ENSRNOG00000008639	ENSRNOG00000011427
ENSRNOG00000016037	ENSRNOG00000019851	ENSRNOG00000021334	MSTRG.14328	ENSRNOG00000008648	ENSRNOG00000011478
ENSRNOG00000016044	ENSRNOG00000019914	ENSRNOG00000021355	MSTRG.14501	ENSRNOG00000008712	ENSRNOG00000011500
ENSRNOG00000016164	ENSRNOG00000020125	ENSRNOG00000021510	MSTRG.14756	ENSRNOG00000008713	ENSRNOG00000011533
ENSRNOG00000016294	ENSRNOG00000020142	ENSRNOG00000021546	MSTRG.14916	ENSRNOG00000008736	ENSRNOG00000011631
ENSRNOG00000016377	ENSRNOG00000020165	ENSRNOG00000021555	MSTRG.14986	ENSRNOG00000008759	ENSRNOG00000011705
ENSRNOG00000016525	ENSRNOG00000020196	ENSRNOG00000021713	MSTRG.15020	ENSRNOG00000008816	ENSRNOG00000011901
ENSRNOG00000016535	ENSRNOG00000020203	ENSRNOG00000021724	MSTRG.15110	ENSRNOG00000008837	ENSRNOG00000011917
ENSRNOG00000016561	ENSRNOG00000020251	ENSRNOG00000021802	MSTRG.15266	ENSRNOG00000008841	ENSRNOG00000011937
ENSRNOG00000016581	ENSRNOG00000020345	ENSRNOG00000021847	MSTRG.16254	ENSRNOG00000008902	ENSRNOG00000011951
ENSRNOG00000016587	ENSRNOG00000020369	ENSRNOG00000022012	MSTRG.16490	ENSRNOG00000008932	ENSRNOG00000011984
ENSRNOG00000016689	ENSRNOG00000020420	ENSRNOG00000022099	MSTRG.16717	ENSRNOG00000008986	ENSRNOG00000012012
ENSRNOG00000016794	ENSRNOG00000020424	ENSRNOG00000022242	MSTRG.16718	ENSRNOG00000009014	ENSRNOG00000012022
ENSRNOG00000016853	ENSRNOG00000020434	ENSRNOG00000022256	MSTRG.17248	ENSRNOG00000009052	ENSRNOG00000012036
ENSRNOG00000016945	ENSRNOG00000020484	ENSRNOG00000022298	MSTRG.17298	ENSRNOG00000009131	ENSRNOG00000012049
ENSRNOG00000017154	ENSRNOG00000020525	ENSRNOG00000022523	MSTRG.17810	ENSRNOG00000009211	ENSRNOG00000012095
ENSRNOG00000017259	ENSRNOG00000020579	ENSRNOG00000022537	MSTRG.18539	ENSRNOG00000009260	ENSRNOG00000012108
ENSRNOG00000017277	ENSRNOG00000020644	ENSRNOG00000022839	MSTRG.18554	ENSRNOG00000009286	ENSRNOG00000012155
ENSRNOG00000017291	ENSRNOG00000020650	ENSRNOG00000023122	MSTRG.19781	ENSRNOG00000009303	ENSRNOG00000012164
ENSRNOG00000017406	ENSRNOG00000020719	ENSRNOG00000023227	MSTRG.19871	ENSRNOG00000009325	ENSRNOG00000012165
ENSRNOG00000017409	ENSRNOG00000020729	ENSRNOG00000023334	MSTRG.19936	ENSRNOG00000009334	ENSRNOG00000012229
ENSRNOG00000017601	ENSRNOG00000020733	ENSRNOG00000023386	MSTRG.19996	ENSRNOG00000009339	ENSRNOG00000012262
ENSRNOG00000017628	ENSRNOG00000020747	ENSRNOG00000023400	MSTRG.20209	ENSRNOG00000009409	ENSRNOG00000012302
ENSRNOG00000017637	ENSRNOG00000020837	ENSRNOG00000023410	MSTRG.20267	ENSRNOG00000009427	ENSRNOG00000012458
ENSRNOG00000017693	ENSRNOG00000020873	ENSRNOG00000023463	MSTRG.20562	ENSRNOG00000009439	ENSRNOG00000012512
ENSRNOG00000017703	ENSRNOG00000020951	ENSRNOG00000023803	MSTRG.20608	ENSRNOG00000009471	ENSRNOG00000012660
ENSRNOG00000017810	ENSRNOG00000020997	ENSRNOG00000023881	MSTRG.20646	ENSRNOG00000009492	ENSRNOG00000012767
ENSRNOG00000017819	ENSRNOG00000021079	ENSRNOG00000023943	MSTRG.20726	ENSRNOG00000009503	ENSRNOG00000012815
ENSRNOG00000017873	ENSRNOG00000021090	ENSRNOG00000024043	MSTRG.20969	ENSRNOG00000009519	ENSRNOG00000012817
ENSRNOG00000018087	ENSRNOG00000021200	ENSRNOG00000024382	MSTRG.21128	ENSRNOG00000009563	ENSRNOG00000012881
ENSRNOG00000018282	ENSRNOG00000021242	ENSRNOG00000024798	MSTRG.21150	ENSRNOG00000009705	ENSRNOG00000013123
ENSRNOG00000018390	ENSRNOG00000021256	ENSRNOG00000024899	MSTRG.21164	ENSRNOG00000009754	ENSRNOG00000013147
ENSRNOG00000018434	ENSRNOG00000021381	ENSRNOG00000025005	MSTRG.21212	ENSRNOG00000009785	ENSRNOG00000013408
ENSRNOG00000018454	ENSRNOG00000021402	ENSRNOG00000025094	MSTRG.21225	ENSRNOG00000009797	ENSRNOG00000013605
ENSRNOG00000018615	ENSRNOG00000021802	ENSRNOG00000025757	MSTRG.21300	ENSRNOG00000009822	ENSRNOG00000013825
ENSRNOG00000018710	ENSRNOG00000022044	ENSRNOG00000025882	MSTRG.2294	ENSRNOG00000009919	ENSRNOG00000013847
ENSRNOG00000018770	ENSRNOG00000022071	ENSRNOG00000026110	MSTRG.230	ENSRNOG00000009920	ENSRNOG00000013851
ENSRNOG00000018782	ENSRNOG00000022239	ENSRNOG00000026235	MSTRG.2352	ENSRNOG00000009932	ENSRNOG00000013867
ENSRNOG00000018815	ENSRNOG00000022268	ENSRNOG00000026605	MSTRG.2472	ENSRNOG00000010017	ENSRNOG00000013917
ENSRNOG00000018906	ENSRNOG00000022391	ENSRNOG00000026653	MSTRG.2557	ENSRNOG00000010018	ENSRNOG00000013962
ENSRNOG00000018929	ENSRNOG00000022428	ENSRNOG00000026762	MSTRG.286	ENSRNOG00000010045	ENSRNOG00000013994
ENSRNOG00000018982	ENSRNOG00000022707	ENSRNOG00000027008	MSTRG.2973	ENSRNOG00000010071	ENSRNOG00000014010
ENSRNOG00000019048	ENSRNOG00000022946	ENSRNOG00000027024	MSTRG.3181	ENSRNOG00000010152	ENSRNOG00000014011
ENSRNOG00000019100	ENSRNOG00000022988	ENSRNOG00000027096	MSTRG.326	ENSRNOG00000010165	ENSRNOG00000014021
ENSRNOG00000019118	ENSRNOG00000023227	ENSRNOG00000027466	MSTRG.3719	ENSRNOG00000010181	ENSRNOG00000014061
ENSRNOG00000019176	ENSRNOG00000023410	ENSRNOG00000027655	MSTRG.4036	ENSRNOG00000010208	ENSRNOG00000014075
ENSRNOG00000019184	ENSRNOG00000023427	ENSRNOG00000027811	MSTRG.4407	ENSRNOG00000010210	ENSRNOG00000014143
ENSRNOG00000019270	ENSRNOG00000023803	ENSRNOG00000027855	MSTRG.4688	ENSRNOG00000010253	ENSRNOG00000014182
ENSRNOG00000019283	ENSRNOG00000023812	ENSRNOG00000027954	MSTRG.4770	ENSRNOG00000010283	ENSRNOG00000014205
ENSRNOG00000019387	ENSRNOG00000023870	ENSRNOG00000028137	MSTRG.4787	ENSRNOG00000010306	ENSRNOG00000014265
ENSRNOG00000019445	ENSRNOG00000023943	ENSRNOG00000028273	MSTRG.4789	ENSRNOG00000010331	ENSRNOG00000014448
ENSRNOG00000019500	ENSRNOG00000023969	ENSRNOG00000028415	MSTRG.5000	ENSRNOG00000010332	ENSRNOG00000014490
ENSRNOG00000019504	ENSRNOG00000024082	ENSRNOG00000028616	MSTRG.5585	ENSRNOG00000010337	ENSRNOG00000014508
ENSRNOG00000019582	ENSRNOG00000024120	ENSRNOG00000028768	MSTRG.5649	ENSRNOG00000010386	ENSRNOG00000014524
ENSRNOG00000019584	ENSRNOG00000024142	ENSRNOG00000028814	MSTRG.5694	ENSRNOG00000010423	ENSRNOG00000014650
ENSRNOG00000019728	ENSRNOG00000024312	ENSRNOG00000028945	MSTRG.5815	ENSRNOG00000010454	ENSRNOG00000014656
ENSRNOG00000019737	ENSRNOG00000024452	ENSRNOG00000028965	MSTRG.5816	ENSRNOG00000010478	ENSRNOG00000014658
ENSRNOG00000019846	ENSRNOG00000025597	ENSRNOG00000028993	MSTRG.6937	ENSRNOG00000010497	ENSRNOG00000014758
ENSRNOG00000019890	ENSRNOG00000025608	ENSRNOG00000029115	MSTRG.6941	ENSRNOG00000010507	ENSRNOG00000014791
ENSRNOG00000019902	ENSRNOG00000025757	ENSRNOG00000029131	MSTRG.6947	ENSRNOG00000010519	ENSRNOG00000014863
ENSRNOG00000020153	ENSRNOG00000026060	ENSRNOG00000029191	MSTRG.7544	ENSRNOG00000010580	ENSRNOG00000015052
ENSRNOG00000020206	ENSRNOG00000026180	ENSRNOG00000029195	MSTRG.777	ENSRNOG00000010603	ENSRNOG00000015260
ENSRNOG00000020254	ENSRNOG00000026548	ENSRNOG00000029756	MSTRG.7952	ENSRNOG00000010645	ENSRNOG00000015347
ENSRNOG00000020266	ENSRNOG00000026564	ENSRNOG00000029768	MSTRG.8255	ENSRNOG00000010701	ENSRNOG00000015354
ENSRNOG00000020281	ENSRNOG00000026762	ENSRNOG00000029810	MSTRG.8780	ENSRNOG00000010721	ENSRNOG00000015397
ENSRNOG00000020431	ENSRNOG00000026941	ENSRNOG00000030101	MSTRG.8934	ENSRNOG00000010746	ENSRNOG00000015410
ENSRNOG00000020539	ENSRNOG00000027061	ENSRNOG00000030187	MSTRG.9143	ENSRNOG00000010758	ENSRNOG00000015445
ENSRNOG00000020625	ENSRNOG00000027365	ENSRNOG00000030222	MSTRG.9393	ENSRNOG00000010819	ENSRNOG00000015498
ENSRNOG00000020696	ENSRNOG00000027742	ENSRNOG00000030729	MSTRG.9907	ENSRNOG00000010833	ENSRNOG00000015519
ENSRNOG00000020701	ENSRNOG00000027847	ENSRNOG00000031090		ENSRNOG00000010897	ENSRNOG00000015596
ENSRNOG00000020830	ENSRNOG00000028225	ENSRNOG00000031138		ENSRNOG00000011016	ENSRNOG00000015618
ENSRNOG00000020836	ENSRNOG00000028730	ENSRNOG00000031189		ENSRNOG00000011032	ENSRNOG00000015982
ENSRNOG00000020923	ENSRNOG00000028814	ENSRNOG00000031431		ENSRNOG00000011039	ENSRNOG00000015999
ENSRNOG00000020953	ENSRNOG00000028945	ENSRNOG00000031515		ENSRNOG00000011107	ENSRNOG00000016062
ENSRNOG00000020991	ENSRNOG00000028965	ENSRNOG00000031576		ENSRNOG00000011167	ENSRNOG00000016066
ENSRNOG00000021039	ENSRNOG00000029134	ENSRNOG00000031579		ENSRNOG00000011205	ENSRNOG00000016070
ENSRNOG00000021062	ENSRNOG00000029216	ENSRNOG00000031743		ENSRNOG00000011250	ENSRNOG00000016099
ENSRNOG00000021084	ENSRNOG00000029535	ENSRNOG00000032178		ENSRNOG00000011269	ENSRNOG00000016177
ENSRNOG00000021125	ENSRNOG00000029644	ENSRNOG00000032240		ENSRNOG00000011284	ENSRNOG00000016242
ENSRNOG00000021157	ENSRNOG00000029886	ENSRNOG00000032677		ENSRNOG00000011296	ENSRNOG00000016248
ENSRNOG00000021220	ENSRNOG00000030238	ENSRNOG00000032708		ENSRNOG00000011332	ENSRNOG00000016299
ENSRNOG00000021243	ENSRNOG00000030246	ENSRNOG00000032778		ENSRNOG00000011406	ENSRNOG00000016306
ENSRNOG00000021276	ENSRNOG00000030641	ENSRNOG00000032991		ENSRNOG00000011438	ENSRNOG00000016322
ENSRNOG00000021390	ENSRNOG00000031211	ENSRNOG00000033220		ENSRNOG00000011446	ENSRNOG00000016512
ENSRNOG00000021441	ENSRNOG00000031445	ENSRNOG00000033444		ENSRNOG00000011452	ENSRNOG00000016543
ENSRNOG00000021474	ENSRNOG00000031536	ENSRNOG00000033734		ENSRNOG00000011453	ENSRNOG00000016550
ENSRNOG00000021521	ENSRNOG00000031576	ENSRNOG00000033815		ENSRNOG00000011494	ENSRNOG00000016603
ENSRNOG00000021569	ENSRNOG00000031785	ENSRNOG00000034102		ENSRNOG00000011502	ENSRNOG00000016608
ENSRNOG00000021660	ENSRNOG00000031792	ENSRNOG00000034258		ENSRNOG00000011550	ENSRNOG00000016678
ENSRNOG00000021669	ENSRNOG00000032247	ENSRNOG00000036603		ENSRNOG00000011654	ENSRNOG00000016687
ENSRNOG00000021814	ENSRNOG00000032461	ENSRNOG00000036672		ENSRNOG00000011672	ENSRNOG00000016696
ENSRNOG00000022309	ENSRNOG00000032639	ENSRNOG00000036673		ENSRNOG00000011702	ENSRNOG00000016724
ENSRNOG00000022499	ENSRNOG00000032728	ENSRNOG00000036834		ENSRNOG00000011706	ENSRNOG00000016763
ENSRNOG00000022533	ENSRNOG00000032846	ENSRNOG00000036880		ENSRNOG00000011716	ENSRNOG00000016854
ENSRNOG00000022537	ENSRNOG00000032951	ENSRNOG00000036942		ENSRNOG00000011718	ENSRNOG00000016875
ENSRNOG00000022565	ENSRNOG00000033087	ENSRNOG00000037302		ENSRNOG00000011777	ENSRNOG00000016950
ENSRNOG00000022669	ENSRNOG00000033177	ENSRNOG00000037371		ENSRNOG00000011796	ENSRNOG00000016957
ENSRNOG00000022859	ENSRNOG00000033402	ENSRNOG00000037374		ENSRNOG00000011800	ENSRNOG00000016971
ENSRNOG00000022863	ENSRNOG00000033734	ENSRNOG00000037757		ENSRNOG00000011891	ENSRNOG00000017002
ENSRNOG00000022911	ENSRNOG00000033787	ENSRNOG00000038035		ENSRNOG00000011895	ENSRNOG00000017084
ENSRNOG00000023130	ENSRNOG00000037080	ENSRNOG00000038375		ENSRNOG00000011944	ENSRNOG00000017130
ENSRNOG00000023340	ENSRNOG00000037082	ENSRNOG00000038625		ENSRNOG00000011947	ENSRNOG00000017136
ENSRNOG00000023465	ENSRNOG00000037908	ENSRNOG00000038722		ENSRNOG00000011971	ENSRNOG00000017197
ENSRNOG00000023708	ENSRNOG00000038319	ENSRNOG00000038955		ENSRNOG00000011973	ENSRNOG00000017286
ENSRNOG00000023937	ENSRNOG00000038625	ENSRNOG00000038957		ENSRNOG00000012040	ENSRNOG00000017307
ENSRNOG00000024159	ENSRNOG00000038738	ENSRNOG00000038960		ENSRNOG00000012051	ENSRNOG00000017324
ENSRNOG00000024178	ENSRNOG00000038976	ENSRNOG00000042133		ENSRNOG00000012061	ENSRNOG00000017438
ENSRNOG00000024259	ENSRNOG00000039076	ENSRNOG00000042465		ENSRNOG00000012062	ENSRNOG00000017500
ENSRNOG00000024365	ENSRNOG00000039350	ENSRNOG00000042990		ENSRNOG00000012068	ENSRNOG00000017505
ENSRNOG00000024428	ENSRNOG00000039560	ENSRNOG00000043164		ENSRNOG00000012081	ENSRNOG00000017525
ENSRNOG00000024650	ENSRNOG00000039890	ENSRNOG00000043416		ENSRNOG00000012109	ENSRNOG00000017577
ENSRNOG00000024728	ENSRNOG00000042165	ENSRNOG00000045548		ENSRNOG00000012119	ENSRNOG00000017597
ENSRNOG00000025117	ENSRNOG00000042497	ENSRNOG00000045560		ENSRNOG00000012183	ENSRNOG00000017606
ENSRNOG00000025120	ENSRNOG00000042569	ENSRNOG00000045641		ENSRNOG00000012216	ENSRNOG00000017775
ENSRNOG00000025198	ENSRNOG00000042838	ENSRNOG00000045819		ENSRNOG00000012318	ENSRNOG00000017800
ENSRNOG00000025261	ENSRNOG00000042897	ENSRNOG00000045924		ENSRNOG00000012356	ENSRNOG00000017849
ENSRNOG00000025290	ENSRNOG00000042912	ENSRNOG00000045973		ENSRNOG00000012362	ENSRNOG00000017933
ENSRNOG00000025302	ENSRNOG00000043031	ENSRNOG00000046155		ENSRNOG00000012417	ENSRNOG00000017959
ENSRNOG00000025332	ENSRNOG00000043060	ENSRNOG00000046196		ENSRNOG00000012439	ENSRNOG00000018019
ENSRNOG00000025501	ENSRNOG00000043387	ENSRNOG00000046289		ENSRNOG00000012442	ENSRNOG00000018044
ENSRNOG00000025691	ENSRNOG00000043419	ENSRNOG00000046295		ENSRNOG00000012508	ENSRNOG00000018241
ENSRNOG00000025764	ENSRNOG00000043866	ENSRNOG00000046447		ENSRNOG00000012543	ENSRNOG00000018268
ENSRNOG00000026133	ENSRNOG00000045764	ENSRNOG00000046699		ENSRNOG00000012611	ENSRNOG00000018359
ENSRNOG00000026143	ENSRNOG00000045772	ENSRNOG00000046834		ENSRNOG00000012640	ENSRNOG00000018378
ENSRNOG00000026203	ENSRNOG00000045924	ENSRNOG00000047005		ENSRNOG00000012735	ENSRNOG00000018384
ENSRNOG00000026235	ENSRNOG00000045989	ENSRNOG00000047314		ENSRNOG00000012749	ENSRNOG00000018445
ENSRNOG00000026252	ENSRNOG00000046181	ENSRNOG00000047349		ENSRNOG00000012752	ENSRNOG00000018461
ENSRNOG00000026302	ENSRNOG00000046246	ENSRNOG00000047471		ENSRNOG00000012779	ENSRNOG00000018478
ENSRNOG00000026306	ENSRNOG00000046295	ENSRNOG00000047647		ENSRNOG00000012782	ENSRNOG00000018484
ENSRNOG00000026310	ENSRNOG00000046326	ENSRNOG00000047782		ENSRNOG00000012804	ENSRNOG00000018494
ENSRNOG00000026592	ENSRNOG00000046377	ENSRNOG00000048053		ENSRNOG00000012807	ENSRNOG00000018521
ENSRNOG00000026650	ENSRNOG00000046662	ENSRNOG00000048187		ENSRNOG00000012835	ENSRNOG00000018603
ENSRNOG00000026919	ENSRNOG00000046667	ENSRNOG00000048222		ENSRNOG00000012865	ENSRNOG00000018644
ENSRNOG00000027035	ENSRNOG00000046776	ENSRNOG00000048411		ENSRNOG00000012886	ENSRNOG00000018681
ENSRNOG00000027655	ENSRNOG00000046858	ENSRNOG00000048589		ENSRNOG00000012989	ENSRNOG00000018712
ENSRNOG00000027739	ENSRNOG00000047098	ENSRNOG00000048636		ENSRNOG00000013014	ENSRNOG00000018780
ENSRNOG00000027787	ENSRNOG00000047206	ENSRNOG00000048738		ENSRNOG00000013042	ENSRNOG00000018851
ENSRNOG00000027811	ENSRNOG00000047295	ENSRNOG00000049033		ENSRNOG00000013053	ENSRNOG00000018853
ENSRNOG00000027855	ENSRNOG00000047307	ENSRNOG00000049115		ENSRNOG00000013057	ENSRNOG00000018937
ENSRNOG00000027894	ENSRNOG00000047321	ENSRNOG00000050024		ENSRNOG00000013064	ENSRNOG00000018991
ENSRNOG00000028137	ENSRNOG00000047350	ENSRNOG00000050059		ENSRNOG00000013069	ENSRNOG00000018997
ENSRNOG00000028156	ENSRNOG00000047505	ENSRNOG00000050106		ENSRNOG00000013148	ENSRNOG00000019093
ENSRNOG00000028259	ENSRNOG00000047663	ENSRNOG00000050251		ENSRNOG00000013162	ENSRNOG00000019163
ENSRNOG00000028415	ENSRNOG00000047712	ENSRNOG00000050567		ENSRNOG00000013167	ENSRNOG00000019183
ENSRNOG00000028548	ENSRNOG00000047951	ENSRNOG00000050675		ENSRNOG00000013190	ENSRNOG00000019265
ENSRNOG00000028636	ENSRNOG00000047982	ENSRNOG00000050888		ENSRNOG00000013215	ENSRNOG00000019296
ENSRNOG00000028896	ENSRNOG00000048004	ENSRNOG00000050966		ENSRNOG00000013231	ENSRNOG00000019305
ENSRNOG00000028993	ENSRNOG00000048145	ENSRNOG00000051344		ENSRNOG00000013294	ENSRNOG00000019358
ENSRNOG00000029055	ENSRNOG00000049388	ENSRNOG00000051734		ENSRNOG00000013304	ENSRNOG00000019361
ENSRNOG00000029115	ENSRNOG00000050034	ENSRNOG00000052236		ENSRNOG00000013322	ENSRNOG00000019363
ENSRNOG00000029212	ENSRNOG00000050110	ENSRNOG00000052444		ENSRNOG00000013521	ENSRNOG00000019422
ENSRNOG00000029235	ENSRNOG00000050121	ENSRNOG00000052530		ENSRNOG00000013526	ENSRNOG00000019482
ENSRNOG00000029245	ENSRNOG00000050220	ENSRNOG00000053047		ENSRNOG00000013547	ENSRNOG00000019549
ENSRNOG00000029862	ENSRNOG00000050419	ENSRNOG00000053236		ENSRNOG00000013564	ENSRNOG00000019568
ENSRNOG00000030012	ENSRNOG00000050586	ENSRNOG00000053272		ENSRNOG00000013578	ENSRNOG00000019577
ENSRNOG00000030187	ENSRNOG00000050675	ENSRNOG00000053300		ENSRNOG00000013598	ENSRNOG00000019598
ENSRNOG00000030387	ENSRNOG00000050888	ENSRNOG00000054129		ENSRNOG00000013641	ENSRNOG00000019609
ENSRNOG00000030443	ENSRNOG00000051701	ENSRNOG00000054218		ENSRNOG00000013663	ENSRNOG00000019615
ENSRNOG00000030575	ENSRNOG00000051734	ENSRNOG00000054855		ENSRNOG00000013668	ENSRNOG00000019659
ENSRNOG00000030712	ENSRNOG00000051885	ENSRNOG00000055300		ENSRNOG00000013679	ENSRNOG00000019660
ENSRNOG00000030715	ENSRNOG00000051993	ENSRNOG00000055450		ENSRNOG00000013727	ENSRNOG00000019752
ENSRNOG00000030880	ENSRNOG00000052080	ENSRNOG00000055672		ENSRNOG00000013748	ENSRNOG00000019914
ENSRNOG00000031041	ENSRNOG00000052981	ENSRNOG00000056153		ENSRNOG00000013774	ENSRNOG00000020025
ENSRNOG00000031229	ENSRNOG00000053058	ENSRNOG00000056179		ENSRNOG00000013780	ENSRNOG00000020030
ENSRNOG00000031397	ENSRNOG00000053509	ENSRNOG00000056209		ENSRNOG00000013859	ENSRNOG00000020119
ENSRNOG00000031431	ENSRNOG00000053542	ENSRNOG00000056278		ENSRNOG00000013862	ENSRNOG00000020125
ENSRNOG00000031598	ENSRNOG00000053575	ENSRNOG00000056448		ENSRNOG00000013902	ENSRNOG00000020138
ENSRNOG00000031993	ENSRNOG00000053640	ENSRNOG00000056574		ENSRNOG00000013922	ENSRNOG00000020165
ENSRNOG00000032232	ENSRNOG00000054371	ENSRNOG00000056783		ENSRNOG00000013970	ENSRNOG00000020196
ENSRNOG00000032929	ENSRNOG00000054394	ENSRNOG00000057092		ENSRNOG00000013971	ENSRNOG00000020356
ENSRNOG00000033064	ENSRNOG00000054548	ENSRNOG00000057443		ENSRNOG00000013973	ENSRNOG00000020421
ENSRNOG00000033162	ENSRNOG00000054582	ENSRNOG00000057729		ENSRNOG00000013987	ENSRNOG00000020467
ENSRNOG00000033266	ENSRNOG00000054620	ENSRNOG00000057837		ENSRNOG00000014008	ENSRNOG00000020484
ENSRNOG00000033335	ENSRNOG00000055078	ENSRNOG00000057927		ENSRNOG00000014018	ENSRNOG00000020525
ENSRNOG00000033348	ENSRNOG00000055222	ENSRNOG00000057945		ENSRNOG00000014079	ENSRNOG00000020579
ENSRNOG00000033658	ENSRNOG00000055248	ENSRNOG00000058068		ENSRNOG00000014080	ENSRNOG00000020624
ENSRNOG00000034093	ENSRNOG00000055367	ENSRNOG00000058323		ENSRNOG00000014102	ENSRNOG00000020676
ENSRNOG00000036375	ENSRNOG00000055450	ENSRNOG00000058446		ENSRNOG00000014117	ENSRNOG00000020689
ENSRNOG00000036677	ENSRNOG00000055611	ENSRNOG00000058539		ENSRNOG00000014130	ENSRNOG00000020729
ENSRNOG00000036685	ENSRNOG00000056179	ENSRNOG00000058560		ENSRNOG00000014171	ENSRNOG00000020733
ENSRNOG00000036829	ENSRNOG00000056265	ENSRNOG00000059073		ENSRNOG00000014179	ENSRNOG00000020871
ENSRNOG00000036834	ENSRNOG00000056344	ENSRNOG00000059367		ENSRNOG00000014193	ENSRNOG00000020874
ENSRNOG00000037211	ENSRNOG00000056457	ENSRNOG00000060366		ENSRNOG00000014202	ENSRNOG00000020904
ENSRNOG00000037295	ENSRNOG00000056493	ENSRNOG00000060420		ENSRNOG00000014214	ENSRNOG00000020906
ENSRNOG00000037302	ENSRNOG00000056817	ENSRNOG00000060486		ENSRNOG00000014258	ENSRNOG00000020951
ENSRNOG00000037331	ENSRNOG00000057092	ENSRNOG00000060604		ENSRNOG00000014269	ENSRNOG00000021004
ENSRNOG00000037339	ENSRNOG00000057214	ENSRNOG00000060703		ENSRNOG00000014288	ENSRNOG00000021079
ENSRNOG00000037366	ENSRNOG00000057296	ENSRNOG00000061299		ENSRNOG00000014311	ENSRNOG00000021090
ENSRNOG00000037409	ENSRNOG00000057396	ENSRNOG00000061595		ENSRNOG00000014312	ENSRNOG00000021130
ENSRNOG00000037509	ENSRNOG00000057681	ENSRNOG00000061739		ENSRNOG00000014336	ENSRNOG00000021183
ENSRNOG00000037563	ENSRNOG00000057701	MSTRG.10021		ENSRNOG00000014343	ENSRNOG00000021242
ENSRNOG00000037673	ENSRNOG00000057903	MSTRG.11367		ENSRNOG00000014378	ENSRNOG00000021256
ENSRNOG00000037782	ENSRNOG00000057927	MSTRG.1173		ENSRNOG00000014420	ENSRNOG00000021381
ENSRNOG00000037853	ENSRNOG00000057989	MSTRG.11807		ENSRNOG00000014518	ENSRNOG00000021560
ENSRNOG00000037931	ENSRNOG00000058006	MSTRG.1181		ENSRNOG00000014653	ENSRNOG00000021793
ENSRNOG00000038047	ENSRNOG00000058068	MSTRG.120		ENSRNOG00000014751	ENSRNOG00000021916
ENSRNOG00000038132	ENSRNOG00000058105	MSTRG.12061		ENSRNOG00000014786	ENSRNOG00000021984
ENSRNOG00000038572	ENSRNOG00000058277	MSTRG.12090		ENSRNOG00000014832	ENSRNOG00000022160
ENSRNOG00000039183	ENSRNOG00000058323	MSTRG.12102		ENSRNOG00000014837	ENSRNOG00000022176
ENSRNOG00000039390	ENSRNOG00000058388	MSTRG.12418		ENSRNOG00000014956	ENSRNOG00000022268
ENSRNOG00000039496	ENSRNOG00000058416	MSTRG.13399		ENSRNOG00000014960	ENSRNOG00000022326
ENSRNOG00000039588	ENSRNOG00000058609	MSTRG.13745		ENSRNOG00000014964	ENSRNOG00000022337
ENSRNOG00000039592	ENSRNOG00000058666	MSTRG.13845		ENSRNOG00000015027	ENSRNOG00000022428
ENSRNOG00000039754	ENSRNOG00000058883	MSTRG.13937		ENSRNOG00000015131	ENSRNOG00000022429
ENSRNOG00000039759	ENSRNOG00000059097	MSTRG.13939		ENSRNOG00000015275	ENSRNOG00000022707
ENSRNOG00000039865	ENSRNOG00000059163	MSTRG.13998		ENSRNOG00000015279	ENSRNOG00000022772
ENSRNOG00000039969	ENSRNOG00000059166	MSTRG.14003		ENSRNOG00000015308	ENSRNOG00000022893
ENSRNOG00000042139	ENSRNOG00000059350	MSTRG.14483		ENSRNOG00000015329	ENSRNOG00000022946
ENSRNOG00000042193	ENSRNOG00000059363	MSTRG.1561		ENSRNOG00000015411	ENSRNOG00000023230
ENSRNOG00000042230	ENSRNOG00000059445	MSTRG.15856		ENSRNOG00000015423	ENSRNOG00000023427
ENSRNOG00000042319	ENSRNOG00000059507	MSTRG.16335		ENSRNOG00000015449	ENSRNOG00000023433
ENSRNOG00000042330	ENSRNOG00000059753	MSTRG.16614		ENSRNOG00000015465	ENSRNOG00000023440
ENSRNOG00000043098	ENSRNOG00000059756	MSTRG.16730		ENSRNOG00000015468	ENSRNOG00000023485
ENSRNOG00000043249	ENSRNOG00000059761	MSTRG.17107		ENSRNOG00000015514	ENSRNOG00000023548
ENSRNOG00000043445	ENSRNOG00000059765	MSTRG.17214		ENSRNOG00000015520	ENSRNOG00000023587
ENSRNOG00000045738	ENSRNOG00000059834	MSTRG.1760		ENSRNOG00000015529	ENSRNOG00000023720
ENSRNOG00000045795	ENSRNOG00000060021	MSTRG.1761		ENSRNOG00000015544	ENSRNOG00000023809
ENSRNOG00000045992	ENSRNOG00000060486	MSTRG.1766		ENSRNOG00000015562	ENSRNOG00000023812
ENSRNOG00000045998	ENSRNOG00000060528	MSTRG.1767		ENSRNOG00000015615	ENSRNOG00000023870
ENSRNOG00000046005	ENSRNOG00000060604	MSTRG.17859		ENSRNOG00000015668	ENSRNOG00000024082
ENSRNOG00000046120	ENSRNOG00000060629	MSTRG.17889		ENSRNOG00000015763	ENSRNOG00000024115
ENSRNOG00000046192	ENSRNOG00000060693	MSTRG.17896		ENSRNOG00000015774	ENSRNOG00000024142
ENSRNOG00000046254	ENSRNOG00000060718	MSTRG.17957		ENSRNOG00000015810	ENSRNOG00000024310
ENSRNOG00000046324	ENSRNOG00000060729	MSTRG.17959		ENSRNOG00000015821	ENSRNOG00000024312
ENSRNOG00000046452	ENSRNOG00000060745	MSTRG.18027		ENSRNOG00000015830	ENSRNOG00000024330
ENSRNOG00000046663	ENSRNOG00000060913	MSTRG.18580		ENSRNOG00000015867	ENSRNOG00000024435
ENSRNOG00000046675	ENSRNOG00000061153	MSTRG.18927		ENSRNOG00000015921	ENSRNOG00000024566
ENSRNOG00000046699	ENSRNOG00000061215	MSTRG.20192		ENSRNOG00000015945	ENSRNOG00000024620
ENSRNOG00000046834	ENSRNOG00000061299	MSTRG.20199		ENSRNOG00000015992	ENSRNOG00000024799
ENSRNOG00000046890	ENSRNOG00000061608	MSTRG.20302		ENSRNOG00000015994	ENSRNOG00000024824
ENSRNOG00000047198	ENSRNOG00000061869	MSTRG.20607		ENSRNOG00000016037	ENSRNOG00000024825
ENSRNOG00000047308	ENSRNOG00000061910	MSTRG.20644		ENSRNOG00000016044	ENSRNOG00000024832
ENSRNOG00000047314	ENSRNOG00000061995	MSTRG.20897		ENSRNOG00000016069	ENSRNOG00000025051
ENSRNOG00000047363	ENSRNOG00000062127	MSTRG.21327		ENSRNOG00000016112	ENSRNOG00000025142
ENSRNOG00000047599	ENSRNOG00000062155	MSTRG.2185		ENSRNOG00000016136	ENSRNOG00000025371
ENSRNOG00000047606	ENSRNOG00000062181	MSTRG.2186		ENSRNOG00000016148	ENSRNOG00000025408
ENSRNOG00000047656	ENSRNOG00000062252	MSTRG.2645		ENSRNOG00000016164	ENSRNOG00000025443
ENSRNOG00000047692	MSTRG.10181	MSTRG.2728		ENSRNOG00000016225	ENSRNOG00000025494
ENSRNOG00000047800	MSTRG.10236	MSTRG.3537		ENSRNOG00000016257	ENSRNOG00000025502
ENSRNOG00000048161	MSTRG.10291	MSTRG.390		ENSRNOG00000016294	ENSRNOG00000025608
ENSRNOG00000048167	MSTRG.10353	MSTRG.4257		ENSRNOG00000016308	ENSRNOG00000025612
ENSRNOG00000048239	MSTRG.10917	MSTRG.4315		ENSRNOG00000016316	ENSRNOG00000025624
ENSRNOG00000048411	MSTRG.11201	MSTRG.4591		ENSRNOG00000016377	ENSRNOG00000025648
ENSRNOG00000048771	MSTRG.11321	MSTRG.4592		ENSRNOG00000016413	ENSRNOG00000025735
ENSRNOG00000048831	MSTRG.1166	MSTRG.5151		ENSRNOG00000016420	ENSRNOG00000025923
ENSRNOG00000048881	MSTRG.1173	MSTRG.517		ENSRNOG00000016468	ENSRNOG00000026040
ENSRNOG00000048910	MSTRG.11856	MSTRG.5296		ENSRNOG00000016469	ENSRNOG00000026060
ENSRNOG00000048961	MSTRG.120	MSTRG.5626		ENSRNOG00000016525	ENSRNOG00000026061
ENSRNOG00000049024	MSTRG.12054	MSTRG.5860		ENSRNOG00000016535	ENSRNOG00000026180
ENSRNOG00000049033	MSTRG.12103	MSTRG.6099		ENSRNOG00000016551	ENSRNOG00000026293
ENSRNOG00000049075	MSTRG.12726	MSTRG.6374		ENSRNOG00000016560	ENSRNOG00000026295
ENSRNOG00000049115	MSTRG.13103	MSTRG.6474		ENSRNOG00000016561	ENSRNOG00000026564
ENSRNOG00000049243	MSTRG.13144	MSTRG.7056		ENSRNOG00000016581	ENSRNOG00000026577
ENSRNOG00000049370	MSTRG.13506	MSTRG.7889		ENSRNOG00000016587	ENSRNOG00000026848
ENSRNOG00000049403	MSTRG.13534	MSTRG.8058		ENSRNOG00000016689	ENSRNOG00000026941
ENSRNOG00000049422	MSTRG.13747	MSTRG.8371		ENSRNOG00000016706	ENSRNOG00000027030
ENSRNOG00000049491	MSTRG.13809	MSTRG.8775		ENSRNOG00000016794	ENSRNOG00000027061
ENSRNOG00000049870	MSTRG.13937	MSTRG.9181		ENSRNOG00000016926	ENSRNOG00000027230
ENSRNOG00000050111	MSTRG.13939	MSTRG.9207		ENSRNOG00000016945	ENSRNOG00000027245
ENSRNOG00000050509	MSTRG.14100	MSTRG.9223		ENSRNOG00000016995	ENSRNOG00000027278
ENSRNOG00000050697	MSTRG.14441	MSTRG.9984		ENSRNOG00000017123	ENSRNOG00000027365
ENSRNOG00000050746	MSTRG.14498			ENSRNOG00000017127	ENSRNOG00000027456
ENSRNOG00000050819	MSTRG.14902			ENSRNOG00000017156	ENSRNOG00000027491
ENSRNOG00000050859	MSTRG.14915			ENSRNOG00000017198	ENSRNOG00000027592
ENSRNOG00000050869	MSTRG.14916			ENSRNOG00000017209	ENSRNOG00000027697
ENSRNOG00000050968	MSTRG.14985			ENSRNOG00000017212	ENSRNOG00000027742
ENSRNOG00000051150	MSTRG.15411			ENSRNOG00000017259	ENSRNOG00000027767
ENSRNOG00000051158	MSTRG.15443			ENSRNOG00000017277	ENSRNOG00000027770
ENSRNOG00000052064	MSTRG.15446			ENSRNOG00000017429	ENSRNOG00000028072
ENSRNOG00000052069	MSTRG.1561			ENSRNOG00000017445	ENSRNOG00000028092
ENSRNOG00000052395	MSTRG.157			ENSRNOG00000017622	ENSRNOG00000028207
ENSRNOG00000052512	MSTRG.16431			ENSRNOG00000017637	ENSRNOG00000028649
ENSRNOG00000052837	MSTRG.16622			ENSRNOG00000017693	ENSRNOG00000028781
ENSRNOG00000052953	MSTRG.16871			ENSRNOG00000017703	ENSRNOG00000028837
ENSRNOG00000053026	MSTRG.17022			ENSRNOG00000017749	ENSRNOG00000028844
ENSRNOG00000053047	MSTRG.1731			ENSRNOG00000017777	ENSRNOG00000028845
ENSRNOG00000053188	MSTRG.1761			ENSRNOG00000017819	ENSRNOG00000029134
ENSRNOG00000053272	MSTRG.17662			ENSRNOG00000017850	ENSRNOG00000029244
ENSRNOG00000053312	MSTRG.1768			ENSRNOG00000017873	ENSRNOG00000029394
ENSRNOG00000053317	MSTRG.17709			ENSRNOG00000017874	ENSRNOG00000029501
ENSRNOG00000053400	MSTRG.17859			ENSRNOG00000017895	ENSRNOG00000029535
ENSRNOG00000053832	MSTRG.17889			ENSRNOG00000017981	ENSRNOG00000029644
ENSRNOG00000054031	MSTRG.17951			ENSRNOG00000018005	ENSRNOG00000029792
ENSRNOG00000054125	MSTRG.18027			ENSRNOG00000018087	ENSRNOG00000029886
ENSRNOG00000054286	MSTRG.18334			ENSRNOG00000018101	ENSRNOG00000029903
ENSRNOG00000054360	MSTRG.18494			ENSRNOG00000018113	ENSRNOG00000029996
ENSRNOG00000054418	MSTRG.18557			ENSRNOG00000018162	ENSRNOG00000030210
ENSRNOG00000054524	MSTRG.18580			ENSRNOG00000018163	ENSRNOG00000030246
ENSRNOG00000054964	MSTRG.18923			ENSRNOG00000018251	ENSRNOG00000030285
ENSRNOG00000055076	MSTRG.19192			ENSRNOG00000018390	ENSRNOG00000030449
ENSRNOG00000055103	MSTRG.20267			ENSRNOG00000018434	ENSRNOG00000030541
ENSRNOG00000055111	MSTRG.20302			ENSRNOG00000018441	ENSRNOG00000030547
ENSRNOG00000055156	MSTRG.20608			ENSRNOG00000018454	ENSRNOG00000030579
ENSRNOG00000055498	MSTRG.20726			ENSRNOG00000018458	ENSRNOG00000030641
ENSRNOG00000055835	MSTRG.20727			ENSRNOG00000018615	ENSRNOG00000031211
ENSRNOG00000056052	MSTRG.21260			ENSRNOG00000018630	ENSRNOG00000031536
ENSRNOG00000056069	MSTRG.2487			ENSRNOG00000018645	ENSRNOG00000031671
ENSRNOG00000056135	MSTRG.2557			ENSRNOG00000018669	ENSRNOG00000031739
ENSRNOG00000056290	MSTRG.3018			ENSRNOG00000018706	ENSRNOG00000031785
ENSRNOG00000056324	MSTRG.3056			ENSRNOG00000018710	ENSRNOG00000031851
ENSRNOG00000056810	MSTRG.335			ENSRNOG00000018715	ENSRNOG00000031890
ENSRNOG00000057064	MSTRG.383			ENSRNOG00000018770	ENSRNOG00000032247
ENSRNOG00000057147	MSTRG.4280			ENSRNOG00000018782	ENSRNOG00000032339
ENSRNOG00000057189	MSTRG.4294			ENSRNOG00000018795	ENSRNOG00000032517
ENSRNOG00000057321	MSTRG.4328			ENSRNOG00000018815	ENSRNOG00000032639
ENSRNOG00000057390	MSTRG.4358			ENSRNOG00000018824	ENSRNOG00000032728
ENSRNOG00000057458	MSTRG.4395			ENSRNOG00000018827	ENSRNOG00000032805
ENSRNOG00000057760	MSTRG.457			ENSRNOG00000018906	ENSRNOG00000032846
ENSRNOG00000058087	MSTRG.4592			ENSRNOG00000018915	ENSRNOG00000032878
ENSRNOG00000058500	MSTRG.4880			ENSRNOG00000018929	ENSRNOG00000033026
ENSRNOG00000058539	MSTRG.4984			ENSRNOG00000018982	ENSRNOG00000033261
ENSRNOG00000058692	MSTRG.5151			ENSRNOG00000019043	ENSRNOG00000033280
ENSRNOG00000058866	MSTRG.5458			ENSRNOG00000019048	ENSRNOG00000033389
ENSRNOG00000058899	MSTRG.5584			ENSRNOG00000019057	ENSRNOG00000033402
ENSRNOG00000059555	MSTRG.5604			ENSRNOG00000019100	ENSRNOG00000033479
ENSRNOG00000059810	MSTRG.5672			ENSRNOG00000019141	ENSRNOG00000033575
ENSRNOG00000059894	MSTRG.5815			ENSRNOG00000019174	ENSRNOG00000033796
ENSRNOG00000059997	MSTRG.5860			ENSRNOG00000019184	ENSRNOG00000033893
ENSRNOG00000060100	MSTRG.6082			ENSRNOG00000019216	ENSRNOG00000034191
ENSRNOG00000060328	MSTRG.6602			ENSRNOG00000019246	ENSRNOG00000034290
ENSRNOG00000060451	MSTRG.6879			ENSRNOG00000019270	ENSRNOG00000035546
ENSRNOG00000060703	MSTRG.7299			ENSRNOG00000019283	ENSRNOG00000035603
ENSRNOG00000061085	MSTRG.730			ENSRNOG00000019351	ENSRNOG00000036645
ENSRNOG00000061273	MSTRG.7462			ENSRNOG00000019387	ENSRNOG00000037080
ENSRNOG00000061394	MSTRG.7588			ENSRNOG00000019440	ENSRNOG00000037219
ENSRNOG00000061595	MSTRG.7682			ENSRNOG00000019472	ENSRNOG00000037462
ENSRNOG00000061740	MSTRG.7896			ENSRNOG00000019494	ENSRNOG00000037707
ENSRNOG00000061779	MSTRG.7899			ENSRNOG00000019500	ENSRNOG00000038066
ENSRNOG00000062065	MSTRG.7958			ENSRNOG00000019542	ENSRNOG00000038319
ENSRNOG00000062190	MSTRG.8043			ENSRNOG00000019550	ENSRNOG00000038738
ENSRNOG00000062308	MSTRG.8432			ENSRNOG00000019574	ENSRNOG00000038784
MSTRG.10098	MSTRG.8493			ENSRNOG00000019582	ENSRNOG00000038976
MSTRG.10346	MSTRG.8668			ENSRNOG00000019587	ENSRNOG00000039339
MSTRG.10358	MSTRG.8789			ENSRNOG00000019614	ENSRNOG00000039454
MSTRG.10927	MSTRG.9151			ENSRNOG00000019620	ENSRNOG00000039470
MSTRG.10928	MSTRG.9181			ENSRNOG00000019728	ENSRNOG00000039560
MSTRG.11738	MSTRG.9308			ENSRNOG00000019737	ENSRNOG00000039656
MSTRG.11885	MSTRG.9682			ENSRNOG00000019834	ENSRNOG00000039924
MSTRG.11973	MSTRG.9797			ENSRNOG00000019838	ENSRNOG00000042165
MSTRG.12112	MSTRG.9830			ENSRNOG00000019846	ENSRNOG00000042197
MSTRG.12419	MSTRG.9906			ENSRNOG00000019890	ENSRNOG00000042237
MSTRG.12436				ENSRNOG00000019902	ENSRNOG00000042246
MSTRG.13561				ENSRNOG00000019924	ENSRNOG00000042276
MSTRG.14280				ENSRNOG00000019936	ENSRNOG00000042394
MSTRG.14469				ENSRNOG00000019982	ENSRNOG00000042497
MSTRG.14866				ENSRNOG00000020075	ENSRNOG00000042569
MSTRG.16500				ENSRNOG00000020106	ENSRNOG00000042912
MSTRG.17280				ENSRNOG00000020150	ENSRNOG00000042939
MSTRG.18559				ENSRNOG00000020206	ENSRNOG00000043116
MSTRG.18621				ENSRNOG00000020254	ENSRNOG00000043295
MSTRG.19152				ENSRNOG00000020263	ENSRNOG00000043387
MSTRG.1921				ENSRNOG00000020266	ENSRNOG00000044867
MSTRG.19531				ENSRNOG00000020281	ENSRNOG00000045558
MSTRG.19540				ENSRNOG00000020399	ENSRNOG00000045683
MSTRG.20610				ENSRNOG00000020431	ENSRNOG00000045771
MSTRG.20658				ENSRNOG00000020465	ENSRNOG00000045772
MSTRG.20740				ENSRNOG00000020501	ENSRNOG00000045967
MSTRG.21128				ENSRNOG00000020531	ENSRNOG00000045989
MSTRG.230				ENSRNOG00000020539	ENSRNOG00000046021
MSTRG.3402				ENSRNOG00000020625	ENSRNOG00000046181
MSTRG.4688				ENSRNOG00000020701	ENSRNOG00000046246
MSTRG.4717				ENSRNOG00000020807	ENSRNOG00000046326
MSTRG.4770				ENSRNOG00000020830	ENSRNOG00000046439
MSTRG.5				ENSRNOG00000020836	ENSRNOG00000046660
MSTRG.5000				ENSRNOG00000020845	ENSRNOG00000046662
MSTRG.51				ENSRNOG00000020872	ENSRNOG00000046667
MSTRG.517				ENSRNOG00000020884	ENSRNOG00000046744
MSTRG.5585				ENSRNOG00000020908	ENSRNOG00000046763
MSTRG.607				ENSRNOG00000020923	ENSRNOG00000046829
MSTRG.6630				ENSRNOG00000020953	ENSRNOG00000046848
MSTRG.7645				ENSRNOG00000020989	ENSRNOG00000047098
MSTRG.7921				ENSRNOG00000020991	ENSRNOG00000047281
MSTRG.827				ENSRNOG00000021018	ENSRNOG00000047295
MSTRG.8720				ENSRNOG00000021031	ENSRNOG00000047307
MSTRG.8775				ENSRNOG00000021062	ENSRNOG00000047321
MSTRG.9224				ENSRNOG00000021084	ENSRNOG00000047495
MSTRG.9808				ENSRNOG00000021100	ENSRNOG00000047505
				ENSRNOG00000021125	ENSRNOG00000047663
				ENSRNOG00000021157	ENSRNOG00000047699
				ENSRNOG00000021161	ENSRNOG00000047734
				ENSRNOG00000021199	ENSRNOG00000047907
				ENSRNOG00000021220	ENSRNOG00000047951
				ENSRNOG00000021243	ENSRNOG00000048050
				ENSRNOG00000021264	ENSRNOG00000048088
				ENSRNOG00000021334	ENSRNOG00000048095
				ENSRNOG00000021390	ENSRNOG00000048145
				ENSRNOG00000021412	ENSRNOG00000048402
				ENSRNOG00000021438	ENSRNOG00000048470
				ENSRNOG00000021441	ENSRNOG00000048823
				ENSRNOG00000021447	ENSRNOG00000048874
				ENSRNOG00000021474	ENSRNOG00000048917
				ENSRNOG00000021521	ENSRNOG00000048982
				ENSRNOG00000021569	ENSRNOG00000049238
				ENSRNOG00000021660	ENSRNOG00000049282
				ENSRNOG00000021669	ENSRNOG00000049351
				ENSRNOG00000021713	ENSRNOG00000049575
				ENSRNOG00000021903	ENSRNOG00000049614
				ENSRNOG00000022012	ENSRNOG00000049629
				ENSRNOG00000022030	ENSRNOG00000049661
				ENSRNOG00000022094	ENSRNOG00000049906
				ENSRNOG00000022099	ENSRNOG00000049995
				ENSRNOG00000022242	ENSRNOG00000050034
				ENSRNOG00000022256	ENSRNOG00000050108
				ENSRNOG00000022261	ENSRNOG00000050110
				ENSRNOG00000022298	ENSRNOG00000050121
				ENSRNOG00000022320	ENSRNOG00000050220
				ENSRNOG00000022325	ENSRNOG00000050485
				ENSRNOG00000022499	ENSRNOG00000050553
				ENSRNOG00000022521	ENSRNOG00000050586
				ENSRNOG00000022523	ENSRNOG00000051221
				ENSRNOG00000022533	ENSRNOG00000051372
				ENSRNOG00000022537	ENSRNOG00000051379
				ENSRNOG00000022565	ENSRNOG00000051495
				ENSRNOG00000022669	ENSRNOG00000051619
				ENSRNOG00000022710	ENSRNOG00000051636
				ENSRNOG00000022859	ENSRNOG00000051647
				ENSRNOG00000022863	ENSRNOG00000051688
				ENSRNOG00000022884	ENSRNOG00000051771
				ENSRNOG00000022911	ENSRNOG00000051837
				ENSRNOG00000022975	ENSRNOG00000051860
				ENSRNOG00000023093	ENSRNOG00000051905
				ENSRNOG00000023122	ENSRNOG00000051993
				ENSRNOG00000023262	ENSRNOG00000052070
				ENSRNOG00000023334	ENSRNOG00000052121
				ENSRNOG00000023400	ENSRNOG00000052157
				ENSRNOG00000023428	ENSRNOG00000052256
				ENSRNOG00000023465	ENSRNOG00000052541
				ENSRNOG00000023708	ENSRNOG00000052977
				ENSRNOG00000023881	ENSRNOG00000053048
				ENSRNOG00000023943	ENSRNOG00000053058
				ENSRNOG00000024008	ENSRNOG00000053067
				ENSRNOG00000024030	ENSRNOG00000053113
				ENSRNOG00000024077	ENSRNOG00000053203
				ENSRNOG00000024159	ENSRNOG00000053239
				ENSRNOG00000024178	ENSRNOG00000053575
				ENSRNOG00000024210	ENSRNOG00000053709
				ENSRNOG00000024259	ENSRNOG00000053753
				ENSRNOG00000024365	ENSRNOG00000054013
				ENSRNOG00000024382	ENSRNOG00000054344
				ENSRNOG00000024390	ENSRNOG00000054466
				ENSRNOG00000024420	ENSRNOG00000054582
				ENSRNOG00000024428	ENSRNOG00000054620
				ENSRNOG00000024650	ENSRNOG00000054709
				ENSRNOG00000024728	ENSRNOG00000054957
				ENSRNOG00000024733	ENSRNOG00000055010
				ENSRNOG00000024757	ENSRNOG00000055078
				ENSRNOG00000024798	ENSRNOG00000055476
				ENSRNOG00000024899	ENSRNOG00000056129
				ENSRNOG00000024931	ENSRNOG00000056344
				ENSRNOG00000024952	ENSRNOG00000056446
				ENSRNOG00000025074	ENSRNOG00000056457
				ENSRNOG00000025094	ENSRNOG00000056575
				ENSRNOG00000025117	ENSRNOG00000056826
				ENSRNOG00000025198	ENSRNOG00000056894
				ENSRNOG00000025290	ENSRNOG00000057040
				ENSRNOG00000025297	ENSRNOG00000057044
				ENSRNOG00000025302	ENSRNOG00000057060
				ENSRNOG00000025332	ENSRNOG00000057095
				ENSRNOG00000025354	ENSRNOG00000057214
				ENSRNOG00000025476	ENSRNOG00000057253
				ENSRNOG00000025604	ENSRNOG00000057296
				ENSRNOG00000025691	ENSRNOG00000057396
				ENSRNOG00000025764	ENSRNOG00000057645
				ENSRNOG00000025882	ENSRNOG00000057681
				ENSRNOG00000025936	ENSRNOG00000057794
				ENSRNOG00000026133	ENSRNOG00000057832
				ENSRNOG00000026143	ENSRNOG00000057989
				ENSRNOG00000026203	ENSRNOG00000058006
				ENSRNOG00000026235	ENSRNOG00000058105
				ENSRNOG00000026238	ENSRNOG00000058243
				ENSRNOG00000026252	ENSRNOG00000058289
				ENSRNOG00000026302	ENSRNOG00000058388
				ENSRNOG00000026306	ENSRNOG00000058460
				ENSRNOG00000026310	ENSRNOG00000058483
				ENSRNOG00000026592	ENSRNOG00000058571
				ENSRNOG00000026605	ENSRNOG00000058609
				ENSRNOG00000026644	ENSRNOG00000058645
				ENSRNOG00000026647	ENSRNOG00000058777
				ENSRNOG00000026650	ENSRNOG00000058870
				ENSRNOG00000026653	ENSRNOG00000058983
				ENSRNOG00000026702	ENSRNOG00000059016
				ENSRNOG00000026759	ENSRNOG00000059136
				ENSRNOG00000026813	ENSRNOG00000059163
				ENSRNOG00000026844	ENSRNOG00000059225
				ENSRNOG00000027008	ENSRNOG00000059350
				ENSRNOG00000027024	ENSRNOG00000059445
				ENSRNOG00000027035	ENSRNOG00000059507
				ENSRNOG00000027096	ENSRNOG00000059539
				ENSRNOG00000027332	ENSRNOG00000059753
				ENSRNOG00000027466	ENSRNOG00000059756
				ENSRNOG00000027655	ENSRNOG00000059761
				ENSRNOG00000027739	ENSRNOG00000059765
				ENSRNOG00000027787	ENSRNOG00000059834
				ENSRNOG00000027808	ENSRNOG00000059956
				ENSRNOG00000027811	ENSRNOG00000060381
				ENSRNOG00000027855	ENSRNOG00000060410
				ENSRNOG00000027894	ENSRNOG00000060435
				ENSRNOG00000028137	ENSRNOG00000060437
				ENSRNOG00000028196	ENSRNOG00000060475
				ENSRNOG00000028259	ENSRNOG00000060528
				ENSRNOG00000028273	ENSRNOG00000060584
				ENSRNOG00000028415	ENSRNOG00000060629
				ENSRNOG00000028505	ENSRNOG00000060687
				ENSRNOG00000028548	ENSRNOG00000060693
				ENSRNOG00000028566	ENSRNOG00000060879
				ENSRNOG00000028586	ENSRNOG00000061056
				ENSRNOG00000028636	ENSRNOG00000061182
				ENSRNOG00000028668	ENSRNOG00000061530
				ENSRNOG00000028768	ENSRNOG00000061845
				ENSRNOG00000028896	ENSRNOG00000061910
				ENSRNOG00000028992	ENSRNOG00000062125
				ENSRNOG00000028993	ENSRNOG00000062127
				ENSRNOG00000029029	ENSRNOG00000062155
				ENSRNOG00000029055	ENSRNOG00000062181
				ENSRNOG00000029115	ENSRNOG00000062252
				ENSRNOG00000029191	MSTRG.10033
				ENSRNOG00000029245	MSTRG.10035
				ENSRNOG00000029401	MSTRG.10117
				ENSRNOG00000029500	MSTRG.10120
				ENSRNOG00000029543	MSTRG.10227
				ENSRNOG00000029564	MSTRG.10236
				ENSRNOG00000029627	MSTRG.10254
				ENSRNOG00000029668	MSTRG.10291
				ENSRNOG00000029682	MSTRG.10353
				ENSRNOG00000029756	MSTRG.10443
				ENSRNOG00000029768	MSTRG.10445
				ENSRNOG00000029784	MSTRG.10478
				ENSRNOG00000029810	MSTRG.10502
				ENSRNOG00000029862	MSTRG.10792
				ENSRNOG00000030012	MSTRG.10947
				ENSRNOG00000030101	MSTRG.11201
				ENSRNOG00000030187	MSTRG.11334
				ENSRNOG00000030224	MSTRG.11409
				ENSRNOG00000030387	MSTRG.11487
				ENSRNOG00000030494	MSTRG.1166
				ENSRNOG00000030530	MSTRG.1168
				ENSRNOG00000030537	MSTRG.11856
				ENSRNOG00000030712	MSTRG.11884
				ENSRNOG00000030880	MSTRG.119
				ENSRNOG00000031041	MSTRG.12054
				ENSRNOG00000031058	MSTRG.121
				ENSRNOG00000031090	MSTRG.12113
				ENSRNOG00000031138	MSTRG.12177
				ENSRNOG00000031189	MSTRG.1242
				ENSRNOG00000031244	MSTRG.12568
				ENSRNOG00000031315	MSTRG.12602
				ENSRNOG00000031431	MSTRG.12726
				ENSRNOG00000031515	MSTRG.12910
				ENSRNOG00000031579	MSTRG.13144
				ENSRNOG00000031598	MSTRG.13197
				ENSRNOG00000031599	MSTRG.13499
				ENSRNOG00000031743	MSTRG.13506
				ENSRNOG00000031789	MSTRG.13528
				ENSRNOG00000031993	MSTRG.13534
				ENSRNOG00000032178	MSTRG.13535
				ENSRNOG00000032224	MSTRG.13561
				ENSRNOG00000032240	MSTRG.13647
				ENSRNOG00000032303	MSTRG.13667
				ENSRNOG00000032417	MSTRG.13809
				ENSRNOG00000032446	MSTRG.13857
				ENSRNOG00000032473	MSTRG.13954
				ENSRNOG00000032585	MSTRG.14100
				ENSRNOG00000032708	MSTRG.14211
				ENSRNOG00000032778	MSTRG.14404
				ENSRNOG00000032844	MSTRG.14406
				ENSRNOG00000032929	MSTRG.14498
				ENSRNOG00000032991	MSTRG.14507
				ENSRNOG00000033064	MSTRG.14756
				ENSRNOG00000033162	MSTRG.14802
				ENSRNOG00000033192	MSTRG.14915
				ENSRNOG00000033215	MSTRG.14916
				ENSRNOG00000033256	MSTRG.15110
				ENSRNOG00000033266	MSTRG.1520
				ENSRNOG00000033335	MSTRG.15246
				ENSRNOG00000033348	MSTRG.15265
				ENSRNOG00000033444	MSTRG.15266
				ENSRNOG00000033658	MSTRG.15377
				ENSRNOG00000033693	MSTRG.15379
				ENSRNOG00000033776	MSTRG.15390
				ENSRNOG00000033803	MSTRG.15446
				ENSRNOG00000033815	MSTRG.157
				ENSRNOG00000033843	MSTRG.15732
				ENSRNOG00000034066	MSTRG.15740
				ENSRNOG00000034093	MSTRG.158
				ENSRNOG00000034102	MSTRG.16272
				ENSRNOG00000036375	MSTRG.16546
				ENSRNOG00000036603	MSTRG.16698
				ENSRNOG00000036672	MSTRG.16718
				ENSRNOG00000036677	MSTRG.17193
				ENSRNOG00000036685	MSTRG.17248
				ENSRNOG00000036760	MSTRG.17253
				ENSRNOG00000036829	MSTRG.17277
				ENSRNOG00000036834	MSTRG.1731
				ENSRNOG00000036913	MSTRG.17355
				ENSRNOG00000036942	MSTRG.17662
				ENSRNOG00000037076	MSTRG.1768
				ENSRNOG00000037097	MSTRG.17776
				ENSRNOG00000037167	MSTRG.17867
				ENSRNOG00000037211	MSTRG.1794
				ENSRNOG00000037225	MSTRG.17962
				ENSRNOG00000037295	MSTRG.18262
				ENSRNOG00000037302	MSTRG.18354
				ENSRNOG00000037331	MSTRG.18494
				ENSRNOG00000037371	MSTRG.18539
				ENSRNOG00000037409	MSTRG.18617
				ENSRNOG00000037449	MSTRG.18803
				ENSRNOG00000037509	MSTRG.19192
				ENSRNOG00000037563	MSTRG.19491
				ENSRNOG00000037673	MSTRG.19871
				ENSRNOG00000037757	MSTRG.19996
				ENSRNOG00000037782	MSTRG.20056
				ENSRNOG00000037845	MSTRG.20152
				ENSRNOG00000037853	MSTRG.20209
				ENSRNOG00000037931	MSTRG.20212
				ENSRNOG00000038035	MSTRG.20267
				ENSRNOG00000038047	MSTRG.20568
				ENSRNOG00000038132	MSTRG.20582
				ENSRNOG00000038215	MSTRG.20608
				ENSRNOG00000038286	MSTRG.20646
				ENSRNOG00000038572	MSTRG.20716
				ENSRNOG00000038722	MSTRG.20726
				ENSRNOG00000038881	MSTRG.20727
				ENSRNOG00000038955	MSTRG.20969
				ENSRNOG00000038957	MSTRG.21150
				ENSRNOG00000038960	MSTRG.21154
				ENSRNOG00000039048	MSTRG.21162
				ENSRNOG00000039183	MSTRG.21200
				ENSRNOG00000039204	MSTRG.21212
				ENSRNOG00000039284	MSTRG.21260
				ENSRNOG00000039390	MSTRG.21378
				ENSRNOG00000039496	MSTRG.21422
				ENSRNOG00000039576	MSTRG.2305
				ENSRNOG00000039588	MSTRG.2352
				ENSRNOG00000039592	MSTRG.2555
				ENSRNOG00000039754	MSTRG.2557
				ENSRNOG00000039759	MSTRG.286
				ENSRNOG00000039865	MSTRG.2867
				ENSRNOG00000039949	MSTRG.2973
				ENSRNOG00000039969	MSTRG.3056
				ENSRNOG00000042133	MSTRG.3181
				ENSRNOG00000042137	MSTRG.335
				ENSRNOG00000042139	MSTRG.3502
				ENSRNOG00000042193	MSTRG.3652
				ENSRNOG00000042230	MSTRG.3679
				ENSRNOG00000042286	MSTRG.3719
				ENSRNOG00000042292	MSTRG.383
				ENSRNOG00000042330	MSTRG.3954
				ENSRNOG00000042465	MSTRG.4176
				ENSRNOG00000042561	MSTRG.4205
				ENSRNOG00000042592	MSTRG.4328
				ENSRNOG00000042717	MSTRG.4358
				ENSRNOG00000042747	MSTRG.4360
				ENSRNOG00000042825	MSTRG.4373
				ENSRNOG00000042884	MSTRG.4395
				ENSRNOG00000042886	MSTRG.4407
				ENSRNOG00000042944	MSTRG.4433
				ENSRNOG00000042990	MSTRG.456
				ENSRNOG00000043098	MSTRG.457
				ENSRNOG00000043215	MSTRG.458
				ENSRNOG00000043249	MSTRG.4787
				ENSRNOG00000043416	MSTRG.4789
				ENSRNOG00000045560	MSTRG.4880
				ENSRNOG00000045738	MSTRG.4943
				ENSRNOG00000045752	MSTRG.5137
				ENSRNOG00000045973	MSTRG.5458
				ENSRNOG00000045992	MSTRG.5583
				ENSRNOG00000045998	MSTRG.5584
				ENSRNOG00000046001	MSTRG.5585
				ENSRNOG00000046031	MSTRG.5604
				ENSRNOG00000046121	MSTRG.5631
				ENSRNOG00000046184	MSTRG.5694
				ENSRNOG00000046196	MSTRG.5768
				ENSRNOG00000046216	MSTRG.5815
				ENSRNOG00000046254	MSTRG.5816
				ENSRNOG00000046309	MSTRG.5857
				ENSRNOG00000046391	MSTRG.5877
				ENSRNOG00000046452	MSTRG.6139
				ENSRNOG00000046479	MSTRG.6278
				ENSRNOG00000046600	MSTRG.6458
				ENSRNOG00000046635	MSTRG.6900
				ENSRNOG00000046663	MSTRG.6937
				ENSRNOG00000046675	MSTRG.6950
				ENSRNOG00000046699	MSTRG.7299
				ENSRNOG00000046834	MSTRG.7389
				ENSRNOG00000047005	MSTRG.7462
				ENSRNOG00000047014	MSTRG.7532
				ENSRNOG00000047198	MSTRG.7544
				ENSRNOG00000047213	MSTRG.7682
				ENSRNOG00000047314	MSTRG.777
				ENSRNOG00000047349	MSTRG.7896
				ENSRNOG00000047363	MSTRG.7899
				ENSRNOG00000047368	MSTRG.7958
				ENSRNOG00000047471	MSTRG.8057
				ENSRNOG00000047606	MSTRG.8255
				ENSRNOG00000047647	MSTRG.8432
				ENSRNOG00000047656	MSTRG.8493
				ENSRNOG00000047692	MSTRG.8540
				ENSRNOG00000047697	MSTRG.8542
				ENSRNOG00000047709	MSTRG.8574
				ENSRNOG00000047737	MSTRG.8668
				ENSRNOG00000047800	MSTRG.8697
				ENSRNOG00000047854	MSTRG.8699
				ENSRNOG00000047864	MSTRG.8780
				ENSRNOG00000048166	MSTRG.8789
				ENSRNOG00000048187	MSTRG.8872
				ENSRNOG00000048222	MSTRG.8948
				ENSRNOG00000048239	MSTRG.9143
				ENSRNOG00000048411	MSTRG.9161
				ENSRNOG00000048456	MSTRG.9218
				ENSRNOG00000048636	MSTRG.9308
				ENSRNOG00000048719	MSTRG.935
				ENSRNOG00000048725	MSTRG.9393
				ENSRNOG00000048771	MSTRG.9406
				ENSRNOG00000048783	MSTRG.9682
				ENSRNOG00000048881	MSTRG.9848
				ENSRNOG00000048910	MSTRG.9863
				ENSRNOG00000048914	MSTRG.9906
				ENSRNOG00000048919	MSTRG.9907
				ENSRNOG00000048961
				ENSRNOG00000049033
				ENSRNOG00000049034
				ENSRNOG00000049075
				ENSRNOG00000049115
				ENSRNOG00000049162
				ENSRNOG00000049331
				ENSRNOG00000049403
				ENSRNOG00000049407
				ENSRNOG00000049422
				ENSRNOG00000049442
				ENSRNOG00000049491
				ENSRNOG00000049560
				ENSRNOG00000050024
				ENSRNOG00000050071
				ENSRNOG00000050106
				ENSRNOG00000050111
				ENSRNOG00000050201
				ENSRNOG00000050251
				ENSRNOG00000050430
				ENSRNOG00000050482
				ENSRNOG00000050509
				ENSRNOG00000050567
				ENSRNOG00000050697
				ENSRNOG00000050819
				ENSRNOG00000050869
				ENSRNOG00000050968
				ENSRNOG00000051002
				ENSRNOG00000051158
				ENSRNOG00000051235
				ENSRNOG00000051253
				ENSRNOG00000051915
				ENSRNOG00000051950
				ENSRNOG00000051980
				ENSRNOG00000052023
				ENSRNOG00000052064
				ENSRNOG00000052407
				ENSRNOG00000052444
				ENSRNOG00000052512
				ENSRNOG00000052803
				ENSRNOG00000053026
				ENSRNOG00000053047
				ENSRNOG00000053172
				ENSRNOG00000053236
				ENSRNOG00000053260
				ENSRNOG00000053272
				ENSRNOG00000053317
				ENSRNOG00000053400
				ENSRNOG00000053832
				ENSRNOG00000053891
				ENSRNOG00000053968
				ENSRNOG00000054007
				ENSRNOG00000054031
				ENSRNOG00000054129
				ENSRNOG00000054217
				ENSRNOG00000054218
				ENSRNOG00000054265
				ENSRNOG00000054277
				ENSRNOG00000054286
				ENSRNOG00000054360
				ENSRNOG00000054524
				ENSRNOG00000054860
				ENSRNOG00000054964
				ENSRNOG00000054999
				ENSRNOG00000055076
				ENSRNOG00000055103
				ENSRNOG00000055111
				ENSRNOG00000055156
				ENSRNOG00000055196
				ENSRNOG00000055300
				ENSRNOG00000055498
				ENSRNOG00000055858
				ENSRNOG00000055966
				ENSRNOG00000056069
				ENSRNOG00000056135
				ENSRNOG00000056153
				ENSRNOG00000056209
				ENSRNOG00000056574
				ENSRNOG00000056596
				ENSRNOG00000056714
				ENSRNOG00000056731
				ENSRNOG00000056783
				ENSRNOG00000057058
				ENSRNOG00000057189
				ENSRNOG00000057321
				ENSRNOG00000057390
				ENSRNOG00000057443
				ENSRNOG00000057458
				ENSRNOG00000057729
				ENSRNOG00000057760
				ENSRNOG00000057945
				ENSRNOG00000058087
				ENSRNOG00000058249
				ENSRNOG00000058288
				ENSRNOG00000058422
				ENSRNOG00000058446
				ENSRNOG00000058500
				ENSRNOG00000058539
				ENSRNOG00000058683
				ENSRNOG00000058692
				ENSRNOG00000058866
				ENSRNOG00000058899
				ENSRNOG00000059073
				ENSRNOG00000059322
				ENSRNOG00000059381
				ENSRNOG00000059555
				ENSRNOG00000059810
				ENSRNOG00000059894
				ENSRNOG00000059979
				ENSRNOG00000059997
				ENSRNOG00000060100
				ENSRNOG00000060328
				ENSRNOG00000060356
				ENSRNOG00000060703
				ENSRNOG00000060919
				ENSRNOG00000061085
				ENSRNOG00000061247
				ENSRNOG00000061273
				ENSRNOG00000061394
				ENSRNOG00000061579
				ENSRNOG00000061595
				ENSRNOG00000061639
				ENSRNOG00000061650
				ENSRNOG00000061739
				ENSRNOG00000061779
				ENSRNOG00000061883
				ENSRNOG00000062247
				ENSRNOG00000062297
				MSTRG.10311
				MSTRG.10346
				MSTRG.10358
				MSTRG.10530
				MSTRG.10671
				MSTRG.10927
				MSTRG.10928
				MSTRG.11258
				MSTRG.11807
				MSTRG.12061
				MSTRG.12418
				MSTRG.12455
				MSTRG.13218
				MSTRG.13398
				MSTRG.13399
				MSTRG.13550
				MSTRG.13745
				MSTRG.14131
				MSTRG.14467
				MSTRG.14469
				MSTRG.14481
				MSTRG.14778
				MSTRG.14866
				MSTRG.15856
				MSTRG.16335
				MSTRG.16500
				MSTRG.16614
				MSTRG.16639
				MSTRG.17107
				MSTRG.17214
				MSTRG.17333
				MSTRG.1751
				MSTRG.1766
				MSTRG.17957
				MSTRG.17959
				MSTRG.18559
				MSTRG.18620
				MSTRG.18807
				MSTRG.19148
				MSTRG.19152
				MSTRG.1921
				MSTRG.19531
				MSTRG.19540
				MSTRG.19645
				MSTRG.19948
				MSTRG.20385
				MSTRG.20401
				MSTRG.20604
				MSTRG.20658
				MSTRG.20897
				MSTRG.20971
				MSTRG.2110
				MSTRG.21327
				MSTRG.21371
				MSTRG.2185
				MSTRG.2186
				MSTRG.2645
				MSTRG.2728
				MSTRG.3002
				MSTRG.3402
				MSTRG.3537
				MSTRG.390
				MSTRG.4063
				MSTRG.4257
				MSTRG.4315
				MSTRG.4364
				MSTRG.4486
				MSTRG.4717
				MSTRG.4847
				MSTRG.517
				MSTRG.5297
				MSTRG.5608
				MSTRG.5626
				MSTRG.5699
				MSTRG.6099
				MSTRG.6176
				MSTRG.6474
				MSTRG.6630
				MSTRG.6633
				MSTRG.7645
				MSTRG.8058
				MSTRG.827
				MSTRG.8371
				MSTRG.8720
				MSTRG.8775
				MSTRG.9207
				MSTRG.9223
				MSTRG.9224
				MSTRG.9237
				MSTRG.9808
