# Supplementary material for: RNA-Sequencing approach for exploring the therapeutic effect of umbilical cord mesenchymal stem/stromal cells on lipopolysaccharide-induced acute lung injury
Source: Front Immunol. 2022 Oct 20;13:1021102. doi: 10.3389/fimmu.2022.1021102 (PMC9632738; doi:10.3389/fimmu.2022.1021102)
Supplement: Supplementary file 4 [file DataSheet_4.xlsx]

## Sheet: Sheet1
Ncapg	Sequence (5'->3')	Template strand	Length	Start	Stop	Tm	GC%	Self complementarity	Self 3' complementarity
Forward primer	CATAAACGTGAGCCTGCTGTG	Plus	21	266	286	59.87	52.38	4	0
Reverse primer	GTCCTTGGGATCTTGGAGTCG	Minus	21	613	593	60.13	57.14	4	2
Product length	348
Products on intended targets
>NM_001398911.1 Rattus norvegicus non-SMC condensin I complex, subunit G (Ncapg), mRNA	product length = 348
Forward primer 1 CATAAACGTGAGCCTGCTGTG 21	Reverse primer 1 GTCCTTGGGATCTTGGAGTCG 21
Template 266 ..................... 286	Template 613 ..................... 593
Cdk1	Sequence (5'->3')	Template strand	Length	Start	Stop	Tm	GC%	Self complementarity	Self 3' complementarity
Forward primer	TGTTTTGTCACTCCCGACGA	Plus	20	452	471	59.54	50	3	1
Reverse primer	GTCAATCTCTGAGTCGCCGT	Minus	20	735	716	59.83	55	5	1
Product length	284
Products on intended targets
>NM_019296.2 Rattus norvegicus cyclin-dependent kinase 1 (Cdk1), mRNA	> XM_006256353.4 PREDICTED: Rattus norvegicus cyclin-dependent kinase 1 (Cdk1), transcript variant X1, mRNA
product length = 284	product length = 284
Forward primer 1 TGTTTTGTCACTCCCGACGA 20	Forward primer 1 TGTTTTGTCACTCCCGACGA 20
Template 452 .................... 471	Template 569 .................... 588
Reverse primer 1 GTCAATCTCTGAGTCGCCGT 20	Reverse primer 1 GTCAATCTCTGAGTCGCCGT 20
Template 735 .................... 716	Template 852 .................... 833
Products on potentially unintended templates
Ube2c	Sequence (5'->3')	Template strand	Length	Start	Stop	Tm	GC%	Self complementarity	Self 3' complementarity
Forward primer	AATTTCCGCCTTCCCCGAAT	Plus	20	200	219	60.03	50	4	2
Reverse primer	AAAGGGCTCTCGATGTTGGG	Minus	20	496	477	60.04	55	4	0
Product length	297
Products on intended targets
>NM_001106542.1 Rattus norvegicus ubiquitin-conjugating enzyme E2C (Ube2c), mRNA	product length = 297
Forward primer 1 AATTTCCGCCTTCCCCGAAT 20	Reverse primer 1 AAAGGGCTCTCGATGTTGGG 20
Template 200 .................... 219	Template 496 .................... 477
Ttk	Sequence (5'->3')	Template strand	Length	Start	Stop	Tm	GC%	Self complementarity	Self 3' complementarity
Forward primer	CCTCATTCTGAAGACGAGTTGC	Plus	22	98	119	59.33	50	5	2
Reverse primer	TGACTATACCGACCAATCAGCTT	Minus	23	394	372	59.3	43.48	4	3
Product length	297
Products on intended targets
>NM_001108172.1 Rattus norvegicus Ttk protein kinase (Ttk), transcript variant 2, mRNA
product length = 297
Forward primer 1 CCTCATTCTGAAGACGAGTTGC 22
Template 98 ...................... 119
Tnni3	Sequence (5'->3')
Forward primer	CCAACTACCGAGCCTATGCC
Reverse primer	TCCACTTTGTCCACACGAGC
Product length	253
Products on intended targets
>NM_017144.2 Rattus norvegicus troponin I3, cardiac type (Tnni3), mRNA	product length = 253
Forward primer 1 CCAACTACCGAGCCTATGCC 20	Reverse primer 1 TCCACTTTGTCCACACGAGC 20
Template 178 .................... 197	Template 430 .................... 411
Actn2	Sequence (5'->3')	Template strand	Length	Start	Stop	Tm	GC%	Self complementarity	Self 3' complementarity
Forward primer	CGGCGTGCAGTACAACTATG	Plus	20	207	226	59.35	55	4	1
Reverse primer	ATTTTGCCCCGGTCAGGTTT	Minus	20	464	445	60.47	50	5	0
Product length	258
Products on intended targets
>NM_001170325.1 Rattus norvegicus actinin alpha 2 (Actn2), mRNA
product length = 258
Forward primer 1 CGGCGTGCAGTACAACTATG 20	Reverse primer 1 ATTTTGCCCCGGTCAGGTTT 20
Template 207 .................... 226	Template 464 .................... 445
Csrp3	Sequence (5'->3')	Template strand	Length	Start	Stop	Tm	GC%	Self complementarity	Self 3' complementarity
Forward primer	CAAAATGTGGAGCCTGCGAC	Plus	20	144	163	60.11	55	3	3
Reverse primer	TGGCTTTGGGGATTGTTGGA	Minus	20	415	396	59.81	50	2	0
Product length	272
Products on intended targets
>NM_057144.2 Rattus norvegicus cysteine and glycine rich protein 3 (Csrp3), mRNA
product length = 272
Forward primer 1 CAAAATGTGGAGCCTGCGAC 20	Reverse primer 1 TGGCTTTGGGGATTGTTGGA 20
Template 144 .................... 163	Template 415 .................... 396
Myh6	Sequence (5'->3')	Template strand	Length	Start	Stop	Tm	GC%	Self complementarity	Self 3' complementarity
Forward primer	GACTTCCGGCAGAGGTATCG	Plus	20	2192	2211	59.97	60	6	2
Reverse primer	GCTTGAGCCTGGATTCTGGT	Minus	20	2418	2399	60.03	55	4	2
Product length	227
Products on intended targets
>NM_017239.2 Rattus norvegicus myosin heavy chain 6 (Myh6), mRNA
product length = 227
Forward primer 1 GACTTCCGGCAGAGGTATCG 20	Reverse primer 1 GCTTGAGCCTGGATTCTGGT 20
Template 2192 .................... 2211	Template 2418 .................... 2399
Il10	Sequence (5'->3')	Template strand	Length	Start	Stop	Tm	GC%
Forward primer	TCCGGGGTGACAATAACTGC	Plus	20	72	91	60.04
Reverse primer	GCAGCTGTATCCAGAGGGTC	Minus	20	371	352	59.89
Product length	300
Products on intended targets
>NM_012854.2 Rattus norvegicus interleukin 10 (Il10), mRNA
product length = 300
Forward primer 1 TCCGGGGTGACAATAACTGC 20
Template 72 .................... 91
Cxcl9	Sequence (5'->3')	Template strand	Length	Start	Stop	Tm	GC%	Self complementarity	Self 3' complementarity
Forward primer	TGTGGAGTTCGAGGAACCCT	Plus	20	143	162	60.47	55	5	3
Reverse primer	ACCCTTGCTGAATCTGGGTC	Minus	20	336	317	59.67	55	4	1
Product length	194
Products on intended targets
>NM_145672.4 Rattus norvegicus C-X-C motif chemokine ligand 9 (Cxcl9), mRNA	product length = 194
Forward primer 1 TGTGGAGTTCGAGGAACCCT 20	Reverse primer 1 ACCCTTGCTGAATCTGGGTC 20
Template 143 .................... 162	Template 336 .................... 317
Cxcl10	Sequence (5'->3')	Template strand	Length	Start	Stop	Tm	GC%	Self complementarity	Self 3' complementarity
Forward primer	GCGGCTAGTCCTAACTGTCC	Plus	20	470	489	59.9	60	4	2
Reverse primer	GAATTGGGAAGCCTTGCTGC	Minus	20	596	577	60.11	55	5	3
Product length	127
Products on intended targets
>NM_139089.2 Rattus norvegicus C-X-C motif chemokine ligand 10 (Cxcl10), mRNA
product length = 127
Forward primer 1 GCGGCTAGTCCTAACTGTCC 20	Reverse primer 1 GAATTGGGAAGCCTTGCTGC 20
Template 470 .................... 489	Template 596 .................... 577
Ifng	Sequence (5'->3')	Template strand	Length	Start	Stop	Tm	GC%	Self complementarity	Self 3' complementarity
Forward primer	GGCAAAAGGACGGTAACACG	Plus	20	173	192	59.76	55	3	3
Reverse primer	TCTGTGGGTTGTTCACCTCG	Minus	20	379	360	59.89	55	3	2
Product length	207
Products on intended targets
>NM_138880.3 Rattus norvegicus interferon gamma (Ifng), mRNA	product length = 207
Forward primer 1 GGCAAAAGGACGGTAACACG 20	Reverse primer 1 TCTGTGGGTTGTTCACCTCG 20
Template 173 .................... 192	Template 379 .................... 360
Fbln5	Sequence (5'->3')	Template strand	Length	Start	Stop	Tm	GC%	Self complementarity	Self 3' complementarity
Forward primer	ACTGAAGGGGGTTAAGCGAAA	Plus	21	48	68	59.58	47.62	4	2
Reverse primer	CATATCCAAGATGCGCGGGA	Minus	20	228	209	60.32	55	4	0
Product length	181
Products on intended targets
>NM_019153.4 Rattus norvegicus fibulin 5 (Fbln5), mRNA	product length = 181
Forward primer 1 ACTGAAGGGGGTTAAGCGAAA 21	Reverse primer 1 CATATCCAAGATGCGCGGGA 20
Template 48 ..................... 68	Template 228 .................... 209
Mfap4	Sequence (5'->3')	Template strand	Length	Start	Stop	Tm	GC%	Self complementarity	Self 3' complementarity
Forward primer	GAGTACTGGCTGGGGCTG	Plus	18	364	381	59.41	66.67	6	1
Reverse primer	TGCACAAAGAGGTCCTGGTC	Minus	20	629	610	59.89	55	5	3
Product length	266
Products on intended targets
>NM_001034124.2 Rattus norvegicus microfibril associated protein 4 (Mfap4), mRNA	product length = 266
Forward primer 1 GAGTACTGGCTGGGGCTG 18	Reverse primer 1 TGCACAAAGAGGTCCTGGTC 20
Template 364 .................. 381	Template 629 .................... 610
Kdr
Sequence (5'->3')	Template strand	Length	Start	Stop	Tm	GC%	Self complementarity	Self 3' complementarity
Forward primer	GTCAAGCAGCTCGTCATCCT	Plus	20	2207	2226	60.11	55	5	0
Reverse primer	TCCTTCCTCACCCTTCGGAT	Minus	20	2430	2411	59.96	55	3	2
Product length	224
Products on intended targets
>NM_013062.2 Rattus norvegicus kinase insert domain receptor (Kdr), mRNA	product length = 224
Forward primer 1 GTCAAGCAGCTCGTCATCCT 20	Reverse primer 1 TCCTTCCTCACCCTTCGGAT 20
Template 2207 .................... 2226	Template 2430 .................... 2411
Eln	Sequence (5'->3')	Template strand	Length	Start	Stop	Tm	GC%	Self complementarity	Self 3' complementarity
Forward primer	AAATATGGTGCTGCTGGCCT	Plus	20	2406	2425	60.03	50	4	2
Reverse primer	TCACTTTCTCTTCCGGCCAC	Minus	20	2633	2614	59.97	55	4	0
Product length	228
Products on intended targets
>NM_012722.1 Rattus norvegicus elastin (Eln), mRNA	product length = 228
Forward primer 1 AAATATGGTGCTGCTGGCCT 20	Reverse primer 1 TCACTTTCTCTTCCGGCCAC 20
Template 2406 .................... 2425	Template 2633 .................... 2614
gapdh	Sequence (5'->3')	Template strand	Length	Start	Stop	Tm	GC%	Self complementarity	Self 3' complementarity
Forward primer	GCTGAGAATGGGAAGCTGGT	Plus	20	253	272	60.03	55	4	1
Reverse primer	GAAGGGGCGGAGATGATGAC	Minus	20	443	424	60.25	60	3	1
Product length	191
Products on intended targets
>NM_017008.4 Rattus norvegicus glyceraldehyde-3-phosphate dehydrogenase (Gapdh), mRNA
product length = 191
Forward primer 1 GCTGAGAATGGGAAGCTGGT 20
Template 253 .................... 272
Reverse primer 1 GAAGGGGCGGAGATGATGAC 20
Template 443 .................... 424
